# Supplementary material for: Long non-coding RNA and circular RNA and coding RNA profiling of plasma exosomes of osteosarcoma by RNA seq
Source: Sci Data. 2023 Jun 22;10:395. doi: 10.1038/s41597-023-02295-9 (PMC10287625; doi:10.1038/s41597-023-02295-9)
Supplement: Supplementary file 1 — Table S2 [file 41597_2023_2295_MOESM1_ESM.xlsx]

## Sheet: Supplementary Table 2
#query	circBase(hg19)
10:100929317|100931078	hsa_circ_0092404
10:100937402|100938736	hsa_circ_0019540
10:100944026|100950753	hsa_circ_0092408
10:101667886|101676436	hsa_circ_0008362
10:101672915|101673673	hsa_circ_0019591
10:101672915|101676436	hsa_circ_0000255
10:101792839|101810314	hsa_circ_0019609
10:101797980|101800400	hsa_circ_0092436
10:101800242|101804019	hsa_circ_0092444
10:101806045|101810328	hsa_circ_0019618
10:101813030|101813606	hsa_circ_0019623
10:101889412|101957732	hsa_circ_0007564
10:101939863|101957732	hsa_circ_0004117
10:101975212|102006633	hsa_circ_0092455
10:102023477|102025248	hsa_circ_0092466
10:102023477|102033339	hsa_circ_0092469
10:102023477|102040125	hsa_circ_0092470
10:102157019|102158214	hsa_circ_0000257
10:102258929|102260116	hsa_circ_0019696
10:102358039|102359435	hsa_circ_0019701
10:102362475|102365599	hsa_circ_0007876
10:102872448|102874661	hsa_circ_0019773
10:103139406|103174982	hsa_circ_0019788
10:103174858|103181328	hsa_circ_0019788
10:103373358|103380019	hsa_circ_0092520
10:103438015|103438808	hsa_circ_0000258
10:103439746|103440850	hsa_circ_0003366
10:103622470|103661114	hsa_circ_0019876
10:103905091|103910622	hsa_circ_0019880
10:104008177|104018908	hsa_circ_0019884
10:104018160|104018908	hsa_circ_0019884
10:1056348|1072293	hsa_circ_0000204
10:1072116|1080476	hsa_circ_0004277
10:1072116|1096246	hsa_circ_0017443
10:1080011|1080476	hsa_circ_0004277
10:1084403|1096246	hsa_circ_0000206
10:110118587|110126503	hsa_circ_0092628
10:110124017|110130486	hsa_circ_0003357
10:110124017|110132400	hsa_circ_0092631
10:110596398|110598290	hsa_circ_0000260
10:110885253|110890670	hsa_circ_0020024
10:110951608|110965061	hsa_circ_0092670
10:110964125|110965061	hsa_circ_0000261
10:110964125|110985765	hsa_circ_0020028
10:11249153|11257872	hsa_circ_0092677
10:11249153|11288552	hsa_circ_0092681
10:112527087|112538330	hsa_circ_0002533
10:112527087|112668998	hsa_circ_0002533
10:11321207|11329097	hsa_circ_0092698
10:113876521|113884380	hsa_circ_0092728
10:114545005|114547776	hsa_circ_0020073
10:114545005|114575599	hsa_circ_0092745
10:114970368|114974385	hsa_circ_0020092
10:115120185|115129535	hsa_circ_0092761
10:115120185|115165645	hsa_circ_0092761
10:11597631|11601980	hsa_circ_0003978
10:116944924|116948997	hsa_circ_0092812
10:117290186|117345449	hsa_circ_0009114
10:117318872|117341102	hsa_circ_0092827
10:117340980|117345449	hsa_circ_0009114
10:118729295|118730410	hsa_circ_0020134
10:119038238|119038439	hsa_circ_0004792
10:119069446|119071085	hsa_circ_0020151
10:119073441|119073937	hsa_circ_0092866
10:119160915|119162414	hsa_circ_0020165
10:11929865|11952249	hsa_circ_0092831
10:11936545|11948508	hsa_circ_0002334
10:11942665|11952249	hsa_circ_0092836
10:119515509|119527424	hsa_circ_0005516
10:119526032|119527424	hsa_circ_0092876
10:11955232|11964125	hsa_circ_0017709
10:119930329|119933787	hsa_circ_0020204
10:11997672|12014184	hsa_circ_0000213
10:12028745|12035441	hsa_circ_0092852
10:12081472|12094271	hsa_circ_0004630
10:12081472|12101181	hsa_circ_0004630
10:120858643|120860282	hsa_circ_0092959
10:120889078|120905416	hsa_circ_0020230
10:12106246|12108015	hsa_circ_0004155
10:12118749|12118918	hsa_circ_0092917
10:12118749|12120267	hsa_circ_0000214
10:121870006|121902620	hsa_circ_0020247
10:12209967|12210322	hsa_circ_0017777
10:12215740|12238485	hsa_circ_0092953
10:124408542|124412200	hsa_circ_0008898
10:124488422|124498128	hsa_circ_0003766
10:124681607|124682379	hsa_circ_0000267
10:124681607|124706887	hsa_circ_0002282
10:124706636|124706887	hsa_circ_0005734
10:124942457|124943307	hsa_circ_0000268
10:124973645|124974398	hsa_circ_0020340
10:125038997|125111093	hsa_circ_0020353
10:12649654|12666810	hsa_circ_0093046
10:126970702|126990603	hsa_circ_0007142
10:126970702|127000307	hsa_circ_0002669
10:126996748|126999435	hsa_circ_0020427
10:126996748|127000307	hsa_circ_0003970
10:127008732|127037816	hsa_circ_0020434
10:127023200|127026424	hsa_circ_0020447
10:128115940|128119319	hsa_circ_0093083
10:13127745|13133581	hsa_circ_0093106
10:13127745|13136897	hsa_circ_0007242
10:131308211|131309299	hsa_circ_0093116
10:13132067|13136897	hsa_circ_0002459
10:131934458|131940694	hsa_circ_0093120
10:131934458|131945459	hsa_circ_0093120
10:131943968|131945459	hsa_circ_0020523
10:131970638|131973943	hsa_circ_0005972
10:132690392|132710456	hsa_circ_0020545
10:133398435|133399619	hsa_circ_0093137
10:13659323|13663509	hsa_circ_0004281
10:14825479|14828272	hsa_circ_0093170
10:14848609|14867909	hsa_circ_0017824
10:14935463|14945189	hsa_circ_0093180
10:14936538|14945189	hsa_circ_0093180
10:15128350|15130312	hsa_circ_0093198
10:15135274|15141557	hsa_circ_0093201
10:15575489|15592304	hsa_circ_0093213
10:15816835|15843272	hsa_circ_0005636
10:15816835|15847943	hsa_circ_0017853
10:15821656|15843272	hsa_circ_0005636
10:15821656|15847943	hsa_circ_0017853
10:15833630|15834616	hsa_circ_0005636
10:15833630|15843272	hsa_circ_0005636
10:15833630|15847943	hsa_circ_0017853
10:16695023|16734064	hsa_circ_0093220
10:16752539|16782084	hsa_circ_0006577
10:17359514|17390620	hsa_circ_0017887
10:17700191|17705741	hsa_circ_0093249
10:17704431|17705741	hsa_circ_0008311
10:179994|249088	hsa_circ_0093389
10:18609845|18616293	hsa_circ_0093266
10:20143295|20177409	hsa_circ_0017925
10:20147784|20177409	hsa_circ_0000224
10:20245345|20245505	hsa_circ_0093278
10:21681332|21727928	hsa_circ_0007084
10:21688491|21727928	hsa_circ_0007084
10:21730900|21735235	hsa_circ_0017956
10:21928506|21929141	hsa_circ_0093326
10:22317884|22319018	hsa_circ_0093333
10:22567851|22609717	hsa_circ_0017971
10:22591629|22609717	hsa_circ_0003583
10:24219626|24219909	hsa_circ_0093343
10:24219626|24222455	hsa_circ_0093343
10:24219626|24246437	hsa_circ_0093343
10:24380869|24384423	hsa_circ_0093345
10:24432995|24438479	hsa_circ_0093346
10:24494500|24513434	hsa_circ_0017974
10:26500819|26513660	hsa_circ_0093391
10:26503197|26513660	hsa_circ_0093391
10:26511747|26513660	hsa_circ_0093391
10:26704677|26705394	hsa_circ_0018000
10:26759062|26770345	hsa_circ_0093401
10:26765218|26777241	hsa_circ_0093403
10:27012882|27014711	hsa_circ_0018007
10:27022558|27048979	hsa_circ_0093417
10:27066487|27086609	hsa_circ_0018015
10:27114521|27116345	hsa_circ_0018021
10:27117576|27121448	hsa_circ_0006534
10:27120435|27121448	hsa_circ_0093438
10:27134039|27136385	hsa_circ_0093447
10:27142387|27145590	hsa_circ_0005633
10:27165064|27165539	hsa_circ_0000225
10:27180953|27181581	hsa_circ_0004809
10:27526828|27538028	hsa_circ_0000226
10:27532507|27533994	hsa_circ_0000226
10:28583399|28596041	hsa_circ_0007503
10:28595733|28608431	hsa_circ_0008473
10:29512735|29531288	hsa_circ_0018064
10:29550597|29555108	hsa_circ_0093479
10:29657969|29686651	hsa_circ_0007338
10:30026103|30029866	hsa_circ_0018069
10:30876998|30984426	hsa_circ_0093498
10:3118782|3120044	hsa_circ_0006608
10:31355144|31358333	hsa_circ_0004737
10:31355144|31387266	hsa_circ_0000227
10:31355144|31387798	hsa_circ_0007045
10:31355147|31358333	hsa_circ_0008893
10:31355147|31387266	hsa_circ_0003519
10:31373018|31387266	hsa_circ_0018086
10:31373018|31461237	hsa_circ_0002140
10:31461037|31461237	hsa_circ_0002140
10:31461037|31502509	hsa_circ_0004907
10:31461073|31495838	hsa_circ_0018088
10:31820387|31843586	hsa_circ_0018094
10:31826304|31854206	hsa_circ_0018095
10:31908172|31910563	hsa_circ_0000231
10:32021022|32021287	hsa_circ_0093522
10:32034690|32037607	hsa_circ_0093528
10:32451592|32456334	hsa_circ_0093542
10:32451592|32463049	hsa_circ_0093544
10:32451592|32474023	hsa_circ_0093546
10:32451592|32481782	hsa_circ_0093554
10:32462683|32481782	hsa_circ_0093554
10:32471064|32474023	hsa_circ_0002351
10:32471137|32481782	hsa_circ_0093554
10:32543300|32584304	hsa_circ_0093557
10:32543300|32635158	hsa_circ_0093557
10:32565558|32584304	hsa_circ_0018143
10:32565558|32623817	hsa_circ_0018143
10:32805015|32824604	hsa_circ_0093573
10:34131463|34284245	hsa_circ_0018168
10:34269657|34284245	hsa_circ_0018168
10:34372498|34384254	hsa_circ_0018180
10:34450317|34517159	hsa_circ_0018184
10:34516979|34696419	hsa_circ_0018185
10:35060874|35071339	hsa_circ_0000234
10:35129348|35179276	hsa_circ_0008276
10:35137782|35152380	hsa_circ_0008276
10:35483404|35516623	hsa_circ_0018200
10:35483404|35525999	hsa_circ_0093624
10:35516523|35530243	hsa_circ_0000235
10:37831232|37837712	hsa_circ_0093635
10:38012298|38017386	hsa_circ_0018217
10:42796474|42802218	hsa_circ_0018241
10:43154897|43158931	hsa_circ_0000236
10:45662580|45663842	hsa_circ_0093681
10:45975454|45988847	hsa_circ_0018376
10:472439|486530	hsa_circ_0017393
10:4830675|4839826	hsa_circ_0017520
10:4830675|4847230	hsa_circ_0017522
10:4830675|4847299	hsa_circ_0017523
10:4830675|4873307	hsa_circ_0093686
10:4830675|4909606	hsa_circ_0093689
10:4830675|4933330	hsa_circ_0093689
10:48401612|48410168	hsa_circ_0002968
10:49493117|49506012	hsa_circ_0006243
10:49500538|49506012	hsa_circ_0018331
10:49869476|49934163	hsa_circ_0018342
10:49915917|49935142	hsa_circ_0018343
10:49952126|49958480	hsa_circ_0003020
10:50433476|50519921	hsa_circ_0093713
10:50433476|50523704	hsa_circ_0093716
10:50433476|50590247	hsa_circ_0018401
10:50460673|50519921	hsa_circ_0093715
10:50460673|50590247	hsa_circ_0018403
10:50519831|50590247	hsa_circ_0018405
10:51153164|51155836	hsa_circ_0093718
10:55575049|55578517	hsa_circ_0093745
10:5699525|5714207	hsa_circ_0093753
10:5720544|5727123	hsa_circ_0093756
10:5720544|5731203	hsa_circ_0093757
10:5766494|5768384	hsa_circ_0017583
10:5768213|5773941	hsa_circ_0017583
10:5773842|5800705	hsa_circ_0017586
10:5785142|5800705	hsa_circ_0005379
10:5785142|5811956	hsa_circ_0005379
10:5794885|5800705	hsa_circ_0002665
10:5796763|5800705	hsa_circ_0002478
10:5959754|5960567	hsa_circ_0007403
10:6101271|6106238	hsa_circ_0093788
10:63380318|63404965	hsa_circ_0002313
10:63610187|63619800	hsa_circ_0007626
10:67939588|67941105	hsa_circ_0007997
10:67954595|68025676	hsa_circ_0093913
10:67966683|68014186	hsa_circ_0093913
10:67988663|68014186	hsa_circ_0093913
10:68363590|68364113	hsa_circ_0093935
10:68383798|68386128	hsa_circ_0018504
10:68393138|68394451	hsa_circ_0000239
10:68394075|68394451	hsa_circ_0005177
10:68394075|68401737	hsa_circ_0093953
10:68430436|68430660	hsa_circ_0093965
10:68459104|68470163	hsa_circ_0009172
10:68468123|68470163	hsa_circ_0006151
10:68651846|68652594	hsa_circ_0008783
10:68747161|68747566	hsa_circ_0018553
10:68747374|68747566	hsa_circ_0003444
10:68757294|68773099	hsa_circ_0094024
10:68761007|68773099	hsa_circ_0094024
10:68771206|68773099	hsa_circ_0094027
10:68771206|68788328	hsa_circ_0094028
10:68786136|68786692	hsa_circ_0002371
10:68787927|68789915	hsa_circ_0018558
10:68958464|68960249	hsa_circ_0008865
10:68959806|68960249	hsa_circ_0008865
10:69185987|69186550	hsa_circ_0018599
10:69364783|69369624	hsa_circ_0018617
10:69392125|69398828	hsa_circ_0018624
10:69483691|69485215	hsa_circ_0002758
10:69483691|69495689	hsa_circ_0094060
10:70217812|70218817	hsa_circ_0018652
10:70844473|70859499	hsa_circ_0004977
10:72340789|72341170	hsa_circ_0008662
10:7243558|7285954	hsa_circ_0017635
10:72551179|72566794	hsa_circ_0094107
10:72708283|72715902	hsa_circ_0018756
10:72708283|72728054	hsa_circ_0000246
10:72708283|72741845	hsa_circ_0094110
10:72715111|72715902	hsa_circ_0018756
10:7276892|7285954	hsa_circ_0017644
10:7283904|7285954	hsa_circ_0017644
10:72860423|72871580	hsa_circ_0018761
10:72868703|72871580	hsa_circ_0018761
10:73072029|73073827	hsa_circ_0094126
10:73152293|73160551	hsa_circ_0018784
10:73156275|73163950	hsa_circ_0094132
10:73174687|73233163	hsa_circ_0094137
10:73467553|73479517	hsa_circ_0018815
10:73542803|73543131	hsa_circ_0018824
10:7367649|7381949	hsa_circ_0017648
10:73692043|73713332	hsa_circ_0018307
10:7370281|7381949	hsa_circ_0017649
10:73817023|73824084	hsa_circ_0018873
10:73819532|73824084	hsa_circ_0018873
10:74070670|74072852	hsa_circ_0007797
10:74070670|74074903	hsa_circ_0018881
10:74314667|74398579	hsa_circ_0009121
10:74394141|74398579	hsa_circ_0009121
10:75150514|75151106	hsa_circ_0006148
10:76036008|76058783	hsa_circ_0094209
10:7759890|7766103	hsa_circ_0094210
10:77853354|77854370	hsa_circ_0006649
10:7796121|7802854	hsa_circ_0017670
10:7797047|7802854	hsa_circ_0007292
10:77982154|77984298	hsa_circ_0007310
10:77982154|77991167	hsa_circ_0007310
10:79310924|79311184	hsa_circ_0004900
10:80053396|80053586	hsa_circ_0018973
10:80081841|80082204	hsa_circ_0018977
10:829385|845055	hsa_circ_0094307
10:836403|845055	hsa_circ_0008837
10:84417771|84425893	hsa_circ_0018997
10:84417771|84438707	hsa_circ_0018997
10:84417771|84464016	hsa_circ_0018997
10:84417771|84477664	hsa_circ_0018997
10:86451967|86453831	hsa_circ_0094316
10:86453220|86460496	hsa_circ_0094318
10:86458989|86460496	hsa_circ_0019011
10:86467279|86473973	hsa_circ_0094321
10:86472208|86473973	hsa_circ_0005828
10:87089562|87092654	hsa_circ_0019037
10:87508336|87521169	hsa_circ_0094333
10:87864454|87933251	hsa_circ_0002232
10:87875405|87880438	hsa_circ_0003058
10:87894025|87895777	hsa_circ_0094342
10:88893871|88905660	hsa_circ_0094348
10:89751346|89762835	hsa_circ_0019079
10:91830923|91836998	hsa_circ_0094404
10:91849512|91851336	hsa_circ_0094414
10:91939952|91942568	hsa_circ_0019120
10:91951403|91953873	hsa_circ_0019122
10:91951403|91956657	hsa_circ_0094425
10:91996369|92008275	hsa_circ_0007578
10:92461191|92508205	hsa_circ_0094469
10:92628808|92630364	hsa_circ_0002597
10:92873159|92920050	hsa_circ_0094486
10:92893349|92899644	hsa_circ_0019170
10:92893349|92909631	hsa_circ_0019170
10:92893349|92915913	hsa_circ_0094502
10:92893349|92920050	hsa_circ_0094503
10:92909427|92955714	hsa_circ_0019176
10:94441896|94474783	hsa_circ_0008874
10:94493365|94510179	hsa_circ_0094567
10:95381685|95410777	hsa_circ_0094617
10:95922016|95927332	hsa_circ_0094631
10:96544076|96565426	hsa_circ_0005801
10:96544076|96576829	hsa_circ_0094647
10:96858292|96907747	hsa_circ_0007707
10:96906246|96907747	hsa_circ_0094658
10:96907265|96907747	hsa_circ_0007707
10:96944113|96952196	hsa_circ_0019319
10:97030757|97034542	hsa_circ_0094666
10:97256318|97266125	hsa_circ_0094676
10:97436417|97437750	hsa_circ_0005887
10:97436417|97438703	hsa_circ_0094679
10:97437191|97437750	hsa_circ_0004896
10:97437191|97438703	hsa_circ_0005097
10:97469646|97476744	hsa_circ_0019366
10:97656285|97656974	hsa_circ_0005111
10:98162883|98209899	hsa_circ_0019390
11:102362896|102368548	hsa_circ_0004103
11:103996065|104000237	hsa_circ_0094768
11:10461515|10478730	hsa_circ_0008714
11:107336558|107416298	hsa_circ_0094797
11:107348937|107392895	hsa_circ_0094797
11:107390074|107392895	hsa_circ_0094798
11:107390074|107418287	hsa_circ_0006868
11:108046270|108052801	hsa_circ_0024168
11:108046270|108054955	hsa_circ_0024169
11:108088527|108089623	hsa_circ_0024179
11:108094391|108095691	hsa_circ_0005580
11:108097636|108098529	hsa_circ_0007423
11:108135142|108148858	hsa_circ_0024182
11:108158920|108170043	hsa_circ_0094861
11:108169744|108185319	hsa_circ_0094865
11:108172199|108173851	hsa_circ_0094866
11:108176246|108177090	hsa_circ_0006208
11:108186482|108189330	hsa_circ_0094876
11:108186482|108190500	hsa_circ_0094876
11:108227595|108229323	hsa_circ_0024193
11:108227595|108235834	hsa_circ_0024194
11:108227595|108353880	hsa_circ_0024206
11:108267171|108267342	hsa_circ_0007694
11:108267171|108268609	hsa_circ_0024217
11:108301648|108304852	hsa_circ_0005583
11:108673467|108679560	hsa_circ_0024242
11:108715879|108768001	hsa_circ_0024256
11:108838446|108841476	hsa_circ_0024257
11:110247703|110254109	hsa_circ_0094944
11:111752159|111755450	hsa_circ_0024272
11:111809643|111857737	hsa_circ_0094968
11:112078215|112080558	hsa_circ_0094994
11:113833420|113852633	hsa_circ_0095046
11:114526623|114540760	hsa_circ_0095055
11:116757146|116758407	hsa_circ_0005032
11:116927219|116957064	hsa_circ_0095078
11:116950133|116957064	hsa_circ_0095078
11:116954044|117004810	hsa_circ_0095079
11:117152441|117161261	hsa_circ_0095082
11:117152441|117163892	hsa_circ_0007827
11:117238601|117246948	hsa_circ_0095088
11:117279908|117280259	hsa_circ_0002743
11:118374896|118376694	hsa_circ_0095109
11:118494288|118520064	hsa_circ_0024458
11:118551786|118552335	hsa_circ_0000359
11:118551786|118559864	hsa_circ_0007372
11:118581246|118584644	hsa_circ_0006374
11:118583179|118584644	hsa_circ_0007383
11:118583809|118584644	hsa_circ_0005589
11:118590341|118590506	hsa_circ_0024476
11:118765209|118768352	hsa_circ_0008918
11:118786052|118786518	hsa_circ_0004293
11:11920342|11920494	hsa_circ_0095164
11:11920342|11933935	hsa_circ_0095164
11:119273868|119274953	hsa_circ_0000362
11:119284969|119285566	hsa_circ_0095155
11:119296918|119297481	hsa_circ_0095157
11:120406118|120407823	hsa_circ_0024604
11:120406118|120409450	hsa_circ_0024605
11:120406118|120431911	hsa_circ_0024609
11:120447874|120465362	hsa_circ_0024637
11:120447874|120473127	hsa_circ_0095186
11:120467194|120477526	hsa_circ_0095192
11:120473050|120477526	hsa_circ_0009021
11:120474560|120477526	hsa_circ_0002100
11:120475340|120477526	hsa_circ_0002955
11:121036505|121060085	hsa_circ_0024657
11:121045674|121060085	hsa_circ_0024657
11:121513003|121532552	hsa_circ_0095225
11:121520657|121532552	hsa_circ_0095226
11:121520657|121545429	hsa_circ_0095226
11:121583458|121595772	hsa_circ_0024688
11:122776219|122777210	hsa_circ_0003391
11:123594082|123594838	hsa_circ_0006239
11:124647365|124648175	hsa_circ_0000367
11:125460498|125463570	hsa_circ_0095284
11:125575263|125575931	hsa_circ_0095289
11:12764179|12764434	hsa_circ_0095328
11:128484823|128490576	hsa_circ_0004296
11:12862250|12864900	hsa_circ_0006284
11:128758115|128772985	hsa_circ_0007153
11:128758115|128809204	hsa_circ_0024834
11:128768118|128772985	hsa_circ_0007153
11:128768118|128782023	hsa_circ_0024834
11:12881005|12902113	hsa_circ_0095341
11:129123446|129164427	hsa_circ_0024845
11:130109429|130110661	hsa_circ_0000372
11:130260856|130261929	hsa_circ_0002484
11:13413530|13421838	hsa_circ_0008967
11:13413530|13445181	hsa_circ_0008967
11:14294471|14295855	hsa_circ_0004429
11:14771937|14789242	hsa_circ_0000277
11:16097609|16186955	hsa_circ_0021347
11:16183886|16186955	hsa_circ_0021350
11:17101278|17112666	hsa_circ_0021383
11:17168677|17169806	hsa_circ_0003577
11:17295324|17296211	hsa_circ_0095499
11:17301744|17312120	hsa_circ_0095504
11:17878208|18008076	hsa_circ_0095513
11:17878208|18010139	hsa_circ_0095513
11:17959470|18010139	hsa_circ_0095513
11:17988597|18008076	hsa_circ_0095513
11:17988597|18010139	hsa_circ_0095513
11:18083535|18089510	hsa_circ_0002778
11:18283795|18286710	hsa_circ_0021424
11:18291442|18292976	hsa_circ_0000280
11:20043981|20045670	hsa_circ_0095560
11:22203804|22227586	hsa_circ_0021506
11:238998|244469	hsa_circ_0020612
11:28211062|28233585	hsa_circ_0000282
11:2955744|2972243	hsa_circ_0095655
11:2969803|2972243	hsa_circ_0020822
11:2976024|2979237	hsa_circ_0003834
11:32097144|32098528	hsa_circ_0007245
11:32588594|32589135	hsa_circ_0021561
11:32589547|32596047	hsa_circ_0021562
11:32966300|32973549	hsa_circ_0095697
11:33286413|33286952	hsa_circ_0002127
11:33286413|33287511	hsa_circ_0000284
11:33286413|33341686	hsa_circ_0021598
11:33337075|33341686	hsa_circ_0021603
11:34063052|34063363	hsa_circ_0095748
11:34071726|34076642	hsa_circ_0005974
11:34071726|34079765	hsa_circ_0021631
11:34076236|34076642	hsa_circ_0095749
11:34086064|34086413	hsa_circ_0021644
11:34086064|34092056	hsa_circ_0000287
11:34089395|34090678	hsa_circ_0021652
11:34090179|34092056	hsa_circ_0004851
11:34957384|34978182	hsa_circ_0095768
11:34957384|34984728	hsa_circ_0003768
11:34957384|34992379	hsa_circ_0095769
11:34970139|34984728	hsa_circ_0000290
11:36227085|36227430	hsa_circ_0006988
11:36393846|36394368	hsa_circ_0003887
11:36393846|36403378	hsa_circ_0021755
11:36393846|36419303	hsa_circ_0021755
11:36400997|36403378	hsa_circ_0021755
11:3723157|3735324	hsa_circ_0020894
11:3731391|3731578	hsa_circ_0002350
11:3768581|3768744	hsa_circ_0020913
11:3773632|3776021	hsa_circ_0004960
11:4070026|4074679	hsa_circ_0095807
11:43326507|43335994	hsa_circ_0021767
11:44107683|44114301	hsa_circ_0009018
11:45965315|46079166	hsa_circ_0095863
11:45979760|45979966	hsa_circ_0095863
11:460187|479152	hsa_circ_0020648
11:46076754|46092223	hsa_circ_0021825
11:46076754|46118800	hsa_circ_0021825
11:46367291|46368079	hsa_circ_0021833
11:46493608|46508370	hsa_circ_0007001
11:46508191|46512813	hsa_circ_0003110
11:46754888|46760784	hsa_circ_0021902
11:46801200|46809874	hsa_circ_0095896
11:46808031|46809874	hsa_circ_0095898
11:46808031|46821268	hsa_circ_0095900
11:47358844|47360040	hsa_circ_0000302
11:47358844|47375729	hsa_circ_0000303
11:47358844|47375732	hsa_circ_0000303
11:473895|479152	hsa_circ_0095915
11:47486750|47489024	hsa_circ_0007254
11:47582088|47582468	hsa_circ_0022015
11:47628953|47631087	hsa_circ_0022031
11:47630555|47631087	hsa_circ_0022033
11:47743953|47746394	hsa_circ_0095939
11:47746056|47751290	hsa_circ_0095940
11:47752916|47754664	hsa_circ_0004075
11:48139486|48139776	hsa_circ_0022103
11:48153796|48156119	hsa_circ_0095964
11:5708173|5708603	hsa_circ_0020984
11:57152640|57194765	hsa_circ_0095971
11:57692611|57696043	hsa_circ_0022168
11:581492|582081	hsa_circ_0095989
11:59658866|59659469	hsa_circ_0004162
11:59658866|59666964	hsa_circ_0004162
11:60919686|60920988	hsa_circ_0005701
11:61119794|61138835	hsa_circ_0022231
11:61366045|61367998	hsa_circ_0005130
11:61437625|61438080	hsa_circ_0096028
11:61437625|61438113	hsa_circ_0000311
11:62144982|62146902	hsa_circ_0000315
11:62530760|62531061	hsa_circ_0096050
11:62535945|62536567	hsa_circ_0022430
11:62638983|62639731	hsa_circ_0008011
11:62723587|62724426	hsa_circ_0007866
11:62797183|62797386	hsa_circ_0022526
11:62824166|62827631	hsa_circ_0006748
11:62827155|62827631	hsa_circ_0022537
11:65435067|65437657	hsa_circ_0006417
11:65436538|65437657	hsa_circ_0002791
11:65502290|65504206	hsa_circ_0096151
11:65649757|65650051	hsa_circ_0022892
11:66639678|66640123	hsa_circ_0000330
11:66639700|66640123	hsa_circ_0000330
11:68166982|68185928	hsa_circ_0023177
11:68166982|68190152	hsa_circ_0096279
11:68171015|68190152	hsa_circ_0096279
11:68185781|68190152	hsa_circ_0096280
11:68537659|68548204	hsa_circ_0096298
11:68548067|68576043	hsa_circ_0023229
11:68551121|68558679	hsa_circ_0000334
11:68551121|68564432	hsa_circ_0007660
11:68551121|68603406	hsa_circ_0096309
11:68558566|68576043	hsa_circ_0096312
11:68567014|68576043	hsa_circ_0002038
11:68569748|68576043	hsa_circ_0023233
11:68591576|68600494	hsa_circ_0001968
11:68596097|68603492	hsa_circ_0008391
11:68601863|68603492	hsa_circ_0002417
11:70349923|70356254	hsa_circ_0096348
11:70354301|70356254	hsa_circ_0000337
11:70362095|70376600	hsa_circ_0096353
11:70405265|70407591	hsa_circ_0003376
11:72580886|72581479	hsa_circ_0023448
11:72709870|72711499	hsa_circ_0003557
11:72984088|72989097	hsa_circ_0005918
11:72984088|73015885	hsa_circ_0096393
11:73419874|73468492	hsa_circ_0023495
11:73707158|73707513	hsa_circ_0023504
11:73707420|73718718	hsa_circ_0000339
11:73707420|73718890	hsa_circ_0000339
11:73707420|73720899	hsa_circ_0000339
11:73843247|73864433	hsa_circ_0023515
11:74078115|74078717	hsa_circ_0001981
11:74118228|74118382	hsa_circ_0023554
11:74132844|74133557	hsa_circ_0023558
11:74132844|74139828	hsa_circ_0023559
11:74789626|74817714	hsa_circ_0003206
11:74810184|74817714	hsa_circ_0003206
11:75979778|76016980	hsa_circ_0096462
11:76016815|76018303	hsa_circ_0096464
11:76458183|76464080	hsa_circ_0023644
11:76463821|76472840	hsa_circ_0007458
11:76463904|76472840	hsa_circ_0023650
11:76496215|76528466	hsa_circ_0096465
11:76526462|76528466	hsa_circ_0023659
11:76958979|76998821	hsa_circ_0023666
11:77374328|77379994	hsa_circ_0096487
11:77379241|77379994	hsa_circ_0008992
11:77611315|77625818	hsa_circ_0023686
11:77619606|77625818	hsa_circ_0008790
11:77619606|77629899	hsa_circ_0023696
11:77622500|77625818	hsa_circ_0008790
11:77624963|77625818	hsa_circ_0000343
11:77624963|77629899	hsa_circ_0004593
11:77672042|77685159	hsa_circ_0096493
11:77672042|77693611	hsa_circ_0023700
11:77675036|77678153	hsa_circ_0096495
11:77675036|77693611	hsa_circ_0023701
11:77683710|77691238	hsa_circ_0007649
11:77683710|77693611	hsa_circ_0000344
11:77685105|77693611	hsa_circ_0002290
11:77691159|77693611	hsa_circ_0004831
11:77693507|77702495	hsa_circ_0096499
11:77698487|77702495	hsa_circ_0000345
11:77722688|77725699	hsa_circ_0096504
11:77921340|77922471	hsa_circ_0023736
11:77955942|77981576	hsa_circ_0023746
11:77978996|77981576	hsa_circ_0023752
11:78101093|78109581	hsa_circ_0096514
11:78465876|78478683	hsa_circ_0023806
11:82849049|82860117	hsa_circ_0096557
11:83111113|83117197	hsa_circ_0000346
11:83206058|83211430	hsa_circ_0003661
11:83278726|83280260	hsa_circ_0023865
11:8413495|8464822	hsa_circ_0096614
11:8452822|8464822	hsa_circ_0096633
11:85662389|85663601	hsa_circ_0023874
11:85974708|85982003	hsa_circ_0023885
11:85981129|86011136	hsa_circ_0096649
11:85981745|85982003	hsa_circ_0023904
11:85981745|85983973	hsa_circ_0008773
11:85996826|86001158	hsa_circ_0002513
11:85996826|86026367	hsa_circ_0096658
11:85996826|86031611	hsa_circ_0023923
11:86007542|86031611	hsa_circ_0023936
11:86011030|86031611	hsa_circ_0000347
11:86022367|86031611	hsa_circ_0023942
11:86249471|86256512	hsa_circ_0096669
11:86250296|86256512	hsa_circ_0007455
11:86255222|86256512	hsa_circ_0023950
11:86306245|86306482	hsa_circ_0023956
11:87067694|87091395	hsa_circ_0008359
11:89400017|89402542	hsa_circ_0023984
11:9283371|9299701	hsa_circ_0096764
11:9286455|9299701	hsa_circ_0096767
11:93666682|93679552	hsa_circ_0096770
11:93702460|93724375	hsa_circ_0003521
11:93747297|93759858	hsa_circ_0096787
11:93793728|93801972	hsa_circ_0024023
11:9408486|9420698	hsa_circ_0096818
11:9440455|9442197	hsa_circ_0004007
11:94429911|94447438	hsa_circ_0024032
11:94445810|94447438	hsa_circ_0024037
11:94485924|94490965	hsa_circ_0024043
11:95812932|95813589	hsa_circ_0024067
11:95812932|95818904	hsa_circ_0008820
11:96091892|96093517	hsa_circ_0024085
11:9713466|9732710	hsa_circ_0021208
11:9713466|9749183	hsa_circ_0021208
12:100097365|100098541	hsa_circ_0027851
12:100204940|100205744	hsa_circ_0027857
12:100204940|100205757	hsa_circ_0096948
12:100282943|100298175	hsa_circ_0006258
12:101714090|101716812	hsa_circ_0006660
12:101757212|101771157	hsa_circ_0097039
12:101780152|101790057	hsa_circ_0027910
12:101780152|101796762	hsa_circ_0027910
12:101786012|101790057	hsa_circ_0004925
12:102025974|102046119	hsa_circ_0008051
12:102039868|102050291	hsa_circ_0002349
12:1027748|1028572	hsa_circ_0000373
12:103806322|103815121	hsa_circ_0097065
12:103982799|103985728	hsa_circ_0008166
12:104120400|104123423	hsa_circ_0097078
12:104909655|104928694	hsa_circ_0003012
12:104991712|104996026	hsa_circ_0009063
12:105114216|105115728	hsa_circ_0027979
12:105149615|105162845	hsa_circ_0097126
12:105195261|105197880	hsa_circ_0097128
12:105741753|105742905	hsa_circ_0097132
12:106842589|106851594	hsa_circ_0006512
12:10713211|10715783	hsa_circ_0025460
12:107743197|107746424	hsa_circ_0007468
12:1083164|1141787	hsa_circ_0097509
12:108652272|108654410	hsa_circ_0000437
12:108701124|108701323	hsa_circ_0007830
12:108817038|108818313	hsa_circ_0028087
12:108817038|108823361	hsa_circ_0028088
12:109175931|109179297	hsa_circ_0028107
12:109222507|109223904	hsa_circ_0028123
12:109235313|109242592	hsa_circ_0028125
12:109447067|109451813	hsa_circ_0097208
12:109906572|109911235	hsa_circ_0028146
12:109988963|109991760	hsa_circ_0028160
12:110018345|110025823	hsa_circ_0028165
12:110018345|110030758	hsa_circ_0028166
12:110025742|110029635	hsa_circ_0009075
12:110128950|110147048	hsa_circ_0097246
12:11028401|11121180	hsa_circ_0007377
12:110292020|110296737	hsa_circ_0097268
12:110382843|110396452	hsa_circ_0028190
12:110388512|110396452	hsa_circ_0028196
12:110473078|110486717	hsa_circ_0002712
12:11121010|11124323	hsa_circ_0097431
12:11121010|11129363	hsa_circ_0097432
12:111444287|111457359	hsa_circ_0028236
12:111456029|111470742	hsa_circ_0028245
12:111470108|111486824	hsa_circ_0028245
12:111479070|111486824	hsa_circ_0005756
12:111485265|111486824	hsa_circ_0005756
12:111485271|111488780	hsa_circ_0028252
12:111485713|111510582	hsa_circ_0028255
12:111494673|111510582	hsa_circ_0097325
12:111509549|111510582	hsa_circ_0002601
12:111552280|111552977	hsa_circ_0028270
12:111552280|111555919	hsa_circ_0002457
12:1115866|1183421	hsa_circ_0097863
12:111658736|111659345	hsa_circ_0007885
12:111672661|111683307	hsa_circ_0028281
12:111679151|111683307	hsa_circ_0006396
12:111883581|111883768	hsa_circ_0002488
12:112075678|112078741	hsa_circ_0097378
12:112081060|112093136	hsa_circ_0097381
12:112140819|112142295	hsa_circ_0028350
12:112229698|112233085	hsa_circ_0097401
12:112274847|112279386	hsa_circ_0097429
12:112306064|112313147	hsa_circ_0097436
12:112446276|112456063	hsa_circ_0028418
12:112477651|112478015	hsa_circ_0008666
12:112502144|112506422	hsa_circ_0097440
12:116180106|116237705	hsa_circ_0002175
12:116230433|116237705	hsa_circ_0000442
12:116230533|116237705	hsa_circ_0000443
12:116230533|116240462	hsa_circ_0000444
12:116236821|116237705	hsa_circ_0008151
12:116237468|116237705	hsa_circ_0028587
12:116918531|116964854	hsa_circ_0097473
12:116985206|116988869	hsa_circ_0006150
12:1180540|1236904	hsa_circ_0097865
12:118181371|118181607	hsa_circ_0000446
12:118181371|118189941	hsa_circ_0028657
12:11839140|11869969	hsa_circ_0004123
12:11869424|11869969	hsa_circ_0004123
12:120154970|120155719	hsa_circ_0000448
12:120510017|120516788	hsa_circ_0097531
12:120539368|120546601	hsa_circ_0005436
12:120557282|120557682	hsa_circ_0028899
12:120557282|120560886	hsa_circ_0008803
12:120565072|120566980	hsa_circ_0005086
12:120782655|120784593	hsa_circ_0003472
12:120782655|120791557	hsa_circ_0004479
12:121335533|121337392	hsa_circ_0028976
12:121416159|121417911	hsa_circ_0004513
12:121780872|121781192	hsa_circ_0097566
12:122235786|122238724	hsa_circ_0029054
12:122235786|122239945	hsa_circ_0000455
12:122288489|122316855	hsa_circ_0097597
12:122316749|122334705	hsa_circ_0029066
12:122327947|122328426	hsa_circ_0097607
12:122327947|122333143	hsa_circ_0097607
12:122377389|122380558	hsa_circ_0005465
12:122477841|122480311	hsa_circ_0029073
12:122518839|122522299	hsa_circ_0029078
12:122538339|122539754	hsa_circ_0005879
12:122546176|122547969	hsa_circ_0029098
12:122579905|122582985	hsa_circ_0097644
12:123012613|123014042	hsa_circ_0029170
12:123179926|123181210	hsa_circ_0097697
12:123210056|123214834	hsa_circ_0029196
12:123230261|123230522	hsa_circ_0097716
12:123302824|123304719	hsa_circ_0008375
12:123313620|123315660	hsa_circ_0005310
12:123319900|123323831	hsa_circ_0097729
12:123498544|123499536	hsa_circ_0007552
12:123586747|123590449	hsa_circ_0000458
12:123605931|123606159	hsa_circ_0029235
12:1236769|1408247	hsa_circ_0097945
12:123718623|123727909	hsa_circ_0097767
12:124362126|124363799	hsa_circ_0005082
12:124372022|124378384	hsa_circ_0002783
12:124378237|124466286	hsa_circ_0029306
12:124398119|124402561	hsa_circ_0029305
12:124419957|124430787	hsa_circ_0029308
12:124419957|124437996	hsa_circ_0029309
12:124419957|124457162	hsa_circ_0029310
12:124426622|124457162	hsa_circ_0000461
12:124437930|124466286	hsa_circ_0007479
12:12519862|12554659	hsa_circ_0003855
12:1263034|1290012	hsa_circ_0097961
12:12635777|12635974	hsa_circ_0002873
12:12635777|12637714	hsa_circ_0097859
12:128814775|128815070	hsa_circ_0000462
12:1289852|1290012	hsa_circ_0024996
12:130798525|130801488	hsa_circ_0029420
12:131753123|131756644	hsa_circ_0005186
12:132090849|132108682	hsa_circ_0004021
12:132747832|132755133	hsa_circ_0008567
12:132786339|132791293	hsa_circ_0029564
12:132851618|132853573	hsa_circ_0029589
12:133191489|133192003	hsa_circ_0029596
12:14423909|14425473	hsa_circ_0097977
12:14434337|14438267	hsa_circ_0097984
12:14434340|14436251	hsa_circ_0097983
12:14436106|14447053	hsa_circ_0097987
12:14446988|14457295	hsa_circ_0025511
12:14456561|14457295	hsa_circ_0025513
12:15882593|15903143	hsa_circ_0025538
12:1702142|1754514	hsa_circ_0098060
12:1744522|1754514	hsa_circ_0025002
12:1777854|1784073	hsa_circ_0025006
12:19253940|19287556	hsa_circ_0025547
12:19274516|19274983	hsa_circ_0098078
12:19462510|19473355	hsa_circ_0006420
12:19462510|19500221	hsa_circ_0006128
12:19473248|19500221	hsa_circ_0005257
12:20616230|20635056	hsa_circ_0025570
12:22490123|22506819	hsa_circ_0025613
12:22659014|22673660	hsa_circ_0025619
12:23755638|23896024	hsa_circ_0098181
12:23845983|23896024	hsa_circ_0098181
12:24191342|24213417	hsa_circ_0098186
12:24213343|24249916	hsa_circ_0098189
12:25079244|25079763	hsa_circ_0025632
12:25079244|25083493	hsa_circ_0025633
12:26578713|26602706	hsa_circ_0098221
12:26621123|26655852	hsa_circ_0098226
12:26628033|26655852	hsa_circ_0098227
12:26711173|26725765	hsa_circ_0098234
12:26922616|26928905	hsa_circ_0025693
12:26954145|26957743	hsa_circ_0098240
12:26979784|26995408	hsa_circ_0025712
12:26996742|26999676	hsa_circ_0007683
12:26996742|26999766	hsa_circ_0007683
12:27046158|27135086	hsa_circ_0098253
12:27368262|27385560	hsa_circ_0098258
12:27650010|27656730	hsa_circ_0025725
12:27650010|27664437	hsa_circ_0025725
12:27650010|27667320	hsa_circ_0025725
12:27671431|27674221	hsa_circ_0025728
12:27714780|27724186	hsa_circ_0000384
12:2817223|2818277	hsa_circ_0025020
12:2820086|2821792	hsa_circ_0000374
12:28225795|28259442	hsa_circ_0025743
12:28255581|28259442	hsa_circ_0025743
12:28255581|28307749	hsa_circ_0025743
12:28305649|28307749	hsa_circ_0007723
12:28305649|28391411	hsa_circ_0008250
12:28450161|28484165	hsa_circ_0098291
12:29751666|29768075	hsa_circ_0025768
12:30661141|30663654	hsa_circ_0098335
12:30663489|30676587	hsa_circ_0098337
12:30673990|30674753	hsa_circ_0025779
12:30673990|30676587	hsa_circ_0025779
12:31392267|31392696	hsa_circ_0004487
12:31413436|31426424	hsa_circ_0098375
12:31423597|31424687	hsa_circ_0025811
12:31423597|31442925	hsa_circ_0025812
12:31796749|31802163	hsa_circ_0000388
12:32293994|32306122	hsa_circ_0025839
12:32305697|32306122	hsa_circ_0025839
12:32598497|32611283	hsa_circ_0025843
12:32598497|32625779	hsa_circ_0098416
12:32602161|32625068	hsa_circ_0098420
12:32607957|32611283	hsa_circ_0000390
12:32701415|32701562	hsa_circ_0025848
12:32708153|32713371	hsa_circ_0008040
12:32710929|32718763	hsa_circ_0098436
12:32718643|32722633	hsa_circ_0098438
12:350621|352324	hsa_circ_0006599
12:350621|356537	hsa_circ_0024946
12:355158|366104	hsa_circ_0024948
12:3798659|3798836	hsa_circ_0098457
12:38760847|38776301	hsa_circ_0098466
12:39579535|39586297	hsa_circ_0025875
12:40302789|40304134	hsa_circ_0025887
12:42097442|42098033	hsa_circ_0025896
12:42199136|42216540	hsa_circ_0098552
12:42210355|42210619	hsa_circ_0025898
12:42210355|42210680	hsa_circ_0025898
12:42210355|42212484	hsa_circ_0025898
12:42210355|42213787	hsa_circ_0007161
12:42317340|42324104	hsa_circ_0098556
12:42351885|42398994	hsa_circ_0003961
12:42374863|42375074	hsa_circ_0025905
12:42374863|42398994	hsa_circ_0003961
12:42384940|42398994	hsa_circ_0025908
12:431866|438554	hsa_circ_0098803
12:44143525|44211387	hsa_circ_0003881
12:45836589|45839496	hsa_circ_0025951
12:45891780|45893721	hsa_circ_0025961
12:45926142|45928859	hsa_circ_0025967
12:45945249|45951727	hsa_circ_0025971
12:45945249|45964188	hsa_circ_0025971
12:46229153|46243314	hsa_circ_0000396
12:46229153|46254936	hsa_circ_0000396
12:46239679|46243314	hsa_circ_0000398
12:47104113|47108164	hsa_circ_0004650
12:47104113|47123004	hsa_circ_0004650
12:47666980|47667851	hsa_circ_0098644
12:48083591|48098124	hsa_circ_0098657
12:48096343|48098124	hsa_circ_0098662
12:48096343|48101516	hsa_circ_0098662
12:49097566|49098105	hsa_circ_0004602
12:49991998|49992655	hsa_circ_0009035
12:50094437|50096972	hsa_circ_0006535
12:50427762|50429090	hsa_circ_0003873
12:50427762|50435624	hsa_circ_0098709
12:50427762|50437838	hsa_circ_0026227
12:50430495|50435624	hsa_circ_0026232
12:50435488|50441643	hsa_circ_0026235
12:50453460|50454417	hsa_circ_0026238
12:50734135|50737110	hsa_circ_0026279
12:50814010|50814439	hsa_circ_0026285
12:51055835|51056502	hsa_circ_0004313
12:51099655|51104203	hsa_circ_0026306
12:51110877|51146461	hsa_circ_0044425
12:51116315|51117747	hsa_circ_0026312
12:51452124|51453699	hsa_circ_0098769
12:53027782|53028188	hsa_circ_0007889
12:53055186|53055845	hsa_circ_0026542
12:53454750|53479531	hsa_circ_0026648
12:53455885|53459403	hsa_circ_0002614
12:53719739|53722183	hsa_circ_0098805
12:56169529|56170208	hsa_circ_0098827
12:56430881|56432524	hsa_circ_0000408
12:56666204|56670364	hsa_circ_0027089
12:56666204|56673065	hsa_circ_0027090
12:56670275|56671847	hsa_circ_0027092
12:57069234|57072912	hsa_circ_0000411
12:57280358|57284056	hsa_circ_0002539
12:5732520|5832603	hsa_circ_0098899
12:5732520|5854141	hsa_circ_0025072
12:57395749|57398198	hsa_circ_0098874
12:57395749|57398202	hsa_circ_0098874
12:5799507|5832603	hsa_circ_0098899
12:5827769|5922804	hsa_circ_0098901
12:62314790|62325933	hsa_circ_0027352
12:62325872|62355475	hsa_circ_0027355
12:62484170|62501698	hsa_circ_0027363
12:64488487|64490119	hsa_circ_0098976
12:64864668|64866903	hsa_circ_0027440
12:65210926|65218619	hsa_circ_0098993
12:6521798|6522037	hsa_circ_0007899
12:6526287|6526615	hsa_circ_0025171
12:65306863|65369026	hsa_circ_0027443
12:65308529|65369026	hsa_circ_0027443
12:6548425|6548825	hsa_circ_0000375
12:66203711|66217235	hsa_circ_0008381
12:66203711|66228370	hsa_circ_0005505
12:66209456|66217235	hsa_circ_0003753
12:66209456|66228370	hsa_circ_0003753
12:6730402|6731144	hsa_circ_0025244
12:68650400|68654252	hsa_circ_0027464
12:68654112|68654252	hsa_circ_0003260
12:68654112|68657217	hsa_circ_0003260
12:68696819|68702784	hsa_circ_0027471
12:68713865|68714753	hsa_circ_0099092
12:68715627|68725796	hsa_circ_0003599
12:68726499|68727389	hsa_circ_0027485
12:68727351|68741980	hsa_circ_0099099
12:68816812|68824651	hsa_circ_0027493
12:68820325|68824651	hsa_circ_0027493
12:68824363|68824651	hsa_circ_0027493
12:68824363|68828931	hsa_circ_0027494
12:68828771|68836749	hsa_circ_0002770
12:68828771|68839801	hsa_circ_0002770
12:69251129|69262562	hsa_circ_0099109
12:69589485|69592159	hsa_circ_0000418
12:69589485|69593613	hsa_circ_0002940
12:69800209|69801721	hsa_circ_0000419
12:70278132|70311017	hsa_circ_0027544
12:70380197|70381594	hsa_circ_0099147
12:70559343|70581302	hsa_circ_0099152
12:71626260|71629037	hsa_circ_0008912
12:71642436|71644318	hsa_circ_0099173
12:71642436|71647813	hsa_circ_0099173
12:71657526|71660427	hsa_circ_0006910
12:71769800|71774022	hsa_circ_0099178
12:76450851|76537986	hsa_circ_0099223
12:76848233|76849470	hsa_circ_0099231
12:78049993|78059115	hsa_circ_0002419
12:79592611|79621207	hsa_circ_0099290
12:79793863|79822190	hsa_circ_0027668
12:79817394|79822190	hsa_circ_0027668
12:79817394|79845420	hsa_circ_0099298
12:79820774|79822190	hsa_circ_0000424
12:79828320|79872938	hsa_circ_0099303
12:813642|830160	hsa_circ_0099476
12:82857010|82857580	hsa_circ_0002886
12:829062|829944	hsa_circ_0005616
12:8713811|8714041	hsa_circ_0025372
12:89459638|89467685	hsa_circ_0099435
12:89459638|89497342	hsa_circ_0099436
12:89466770|89467685	hsa_circ_0027701
12:89609937|89635251	hsa_circ_0099455
12:89627678|89635251	hsa_circ_0004898
12:89630505|89630645	hsa_circ_0099461
12:89630505|89642355	hsa_circ_0004898
12:89655679|89656107	hsa_circ_0007621
12:9008975|9058166	hsa_circ_0099475
12:9077701|9160490	hsa_circ_0099477
12:92781950|92811434	hsa_circ_0027713
12:92798892|92799086	hsa_circ_0099480
12:92798892|92802734	hsa_circ_0099481
12:92832512|92864987	hsa_circ_0099494
12:94169153|94186473	hsa_circ_0099504
12:94209590|94227235	hsa_circ_0099513
12:94220016|94227235	hsa_circ_0099519
12:94366714|94376017	hsa_circ_0099527
12:95040476|95049233	hsa_circ_0007431
12:95152811|95152993	hsa_circ_0099548
12:95152811|95172744	hsa_circ_0027764
12:95282313|95282644	hsa_circ_0027771
12:95485879|95504161	hsa_circ_0027774
12:95494056|95504161	hsa_circ_0027776
12:96009094|96019240	hsa_circ_0027800
12:9606353|9617351	hsa_circ_0099626
12:9606353|9622436	hsa_circ_0099626
12:96294999|96297721	hsa_circ_0099585
12:96298869|96300360	hsa_circ_0007881
12:96298869|96311177	hsa_circ_0099590
12:96323948|96334865	hsa_circ_0002762
12:9680923|9694969	hsa_circ_0099644
12:9680923|9704157	hsa_circ_0099643
12:96934976|96945849	hsa_circ_0099624
12:97492461|97561047	hsa_circ_0027822
12:98527886|98537572	hsa_circ_0099645
12:98677425|98686873	hsa_circ_0004901
12:98683143|98699569	hsa_circ_0099656
13:100144731|100235878	hsa_circ_0099722
13:100209332|100235878	hsa_circ_0099723
13:100257595|100273346	hsa_circ_0000500
13:100330561|100340259	hsa_circ_0008420
13:100425633|100449305	hsa_circ_0030777
13:102622877|102627924	hsa_circ_0008881
13:102627012|102657207	hsa_circ_0030816
13:108243532|108251316	hsa_circ_0000502
13:110622216|110624279	hsa_circ_0030883
13:110622216|110627547	hsa_circ_0030885
13:111205289|111233293	hsa_circ_0099896
13:111205289|111244294	hsa_circ_0099896
13:111217679|111244294	hsa_circ_0099900
13:112516440|112527484	hsa_circ_0030943
13:113305629|113309862	hsa_circ_0099931
13:113305629|113310867	hsa_circ_0099931
13:113510238|113539507	hsa_circ_0006312
13:113992485|113996739	hsa_circ_0031056
13:114027389|114041094	hsa_circ_0031070
13:114041000|114052155	hsa_circ_0031071
13:114041000|114057474	hsa_circ_0007514
13:114041000|114073837	hsa_circ_0004096
13:114052052|114058482	hsa_circ_0008447
13:114236645|114244969	hsa_circ_0099947
13:114242121|114257230	hsa_circ_0099950
13:19661698|19670363	hsa_circ_0029605
13:19751271|19759418	hsa_circ_0007441
13:19835477|19835689	hsa_circ_0099971
13:19851355|19852190	hsa_circ_0002673
13:20002850|20006586	hsa_circ_0005966
13:20051433|20067390	hsa_circ_0029633
13:20061053|20067390	hsa_circ_0100001
13:20574380|20583019	hsa_circ_0029644
13:20596150|20597119	hsa_circ_0100022
13:20731841|20732121	hsa_circ_0003285
13:20731841|20737805	hsa_circ_0003852
13:21161790|21172681	hsa_circ_0029696
13:21167988|21168399	hsa_circ_0000467
13:21381434|21391854	hsa_circ_0029705
13:21381434|21401685	hsa_circ_0029705
13:21387508|21413772	hsa_circ_0100057
13:21400373|21421164	hsa_circ_0100061
13:21402797|21413772	hsa_circ_0029710
13:21413652|21425678	hsa_circ_0006732
13:24249477|24251862	hsa_circ_0003040
13:24475472|24478276	hsa_circ_0029762
13:26324772|26353880	hsa_circ_0006541
13:26337567|26353880	hsa_circ_0029803
13:26400453|26401624	hsa_circ_0003489
13:27069111|27116596	hsa_circ_0100155
13:27075191|27116596	hsa_circ_0100155
13:27089883|27105944	hsa_circ_0029810
13:27581297|27581803	hsa_circ_0029827
13:28174272|28177935	hsa_circ_0004372
13:28174272|28220378	hsa_circ_0005831
13:28197185|28239696	hsa_circ_0006416
13:28220231|28261458	hsa_circ_0100176
13:28256292|28261458	hsa_circ_0008902
13:28256292|28281379	hsa_circ_0029853
13:28260447|28261458	hsa_circ_0029855
13:30227412|30241086	hsa_circ_0003587
13:30227412|30283791	hsa_circ_0008068
13:30240460|30283791	hsa_circ_0002310
13:30251931|30255615	hsa_circ_0100208
13:30251931|30283791	hsa_circ_0007988
13:30280063|30283791	hsa_circ_0008651
13:30283616|30283791	hsa_circ_0003297
13:30630835|30631474	hsa_circ_0005874
13:32078834|32117473	hsa_circ_0029909
13:32261616|32267359	hsa_circ_0029926
13:32436361|32480637	hsa_circ_0100257
13:32477887|32527532	hsa_circ_0100267
13:32517857|32527532	hsa_circ_0100271
13:32521373|32527532	hsa_circ_0100272
13:32732101|32735330	hsa_circ_0004494
13:35550477|35628248	hsa_circ_0100376
13:37040405|37051583	hsa_circ_0000475
13:40559509|40560860	hsa_circ_0030042
13:40559509|40633248	hsa_circ_0030042
13:40559509|40645486	hsa_circ_0000476
13:40826506|40836885	hsa_circ_0123116
13:40826506|40855815	hsa_circ_0123116
13:40933470|40941370	hsa_circ_0100446
13:40940921|40941370	hsa_circ_0030050
13:40940921|40943925	hsa_circ_0030051
13:40940921|40959016	hsa_circ_0030051
13:41252645|41260915	hsa_circ_0100458
13:41369090|41372830	hsa_circ_0100476
13:41466823|41468838	hsa_circ_0100479
13:41811225|41819386	hsa_circ_0004711
13:41865736|41868477	hsa_circ_0000478
13:41907586|41912168	hsa_circ_0030122
13:42285986|42308609	hsa_circ_0100514
13:42895009|42970670	hsa_circ_0100519
13:42900310|42970670	hsa_circ_0100519
13:42917541|42970670	hsa_circ_0100519
13:42926336|42970670	hsa_circ_0000479
13:42953948|42970670	hsa_circ_0000479
13:43484009|43506226	hsa_circ_0100545
13:45004305|45015596	hsa_circ_0100571
13:45336536|45337388	hsa_circ_0100578
13:45405883|45411480	hsa_circ_0100586
13:45516143|45525051	hsa_circ_0008937
13:45516143|45530780	hsa_circ_0006607
13:45963842|45980004	hsa_circ_0100595
13:45985297|46020557	hsa_circ_0005780
13:45988787|46020557	hsa_circ_0100606
13:46003139|46020557	hsa_circ_0100606
13:46003139|46045513	hsa_circ_0100607
13:46010348|46020557	hsa_circ_0100606
13:46020449|46045513	hsa_circ_0100610
13:46694893|46701207	hsa_circ_0100623
13:46723221|46733998	hsa_circ_0002215
13:48077153|48090418	hsa_circ_0004936
13:48342599|48360127	hsa_circ_0002365
13:49138747|49145935	hsa_circ_0000481
13:49167244|49175541	hsa_circ_0004024
13:49168613|49178654	hsa_circ_0006978
13:49196877|49198574	hsa_circ_0005263
13:49451553|49451909	hsa_circ_0030253
13:49451553|49461162	hsa_circ_0100668
13:49997074|50045232	hsa_circ_0100699
13:50027363|50045207	hsa_circ_0100699
13:50027363|50045232	hsa_circ_0100699
13:50044651|50045232	hsa_circ_0100700
13:50044651|50075653	hsa_circ_0100701
13:50068097|50075653	hsa_circ_0100701
13:50746733|50764508	hsa_circ_0100703
13:50927407|50929582	hsa_circ_0030285
13:50927407|50934999	hsa_circ_0005980
13:50927407|50949505	hsa_circ_0030289
13:52397232|52398194	hsa_circ_0008776
13:52397232|52402681	hsa_circ_0008581
13:52417992|52426066	hsa_circ_0030340
13:52417992|52427219	hsa_circ_0030342
13:52425932|52434882	hsa_circ_0030347
13:52433662|52434882	hsa_circ_0100740
13:59692717|59697771	hsa_circ_0100752
13:59833107|59879468	hsa_circ_0030369
13:60439688|60460540	hsa_circ_0004245
13:60439688|60467379	hsa_circ_0003441
13:60439688|60485948	hsa_circ_0003441
13:60439688|60535233	hsa_circ_0030385
13:60444683|60485948	hsa_circ_0100763
13:60509763|60535233	hsa_circ_0030385
13:71557024|71573573	hsa_circ_0100807
13:72731281|72743602	hsa_circ_0100813
13:72778187|72778380	hsa_circ_0100820
13:72835243|72854155	hsa_circ_0100829
13:73813152|73846373	hsa_circ_0030414
13:73845827|73846373	hsa_circ_0005783
13:75560753|75569507	hsa_circ_0000494
13:75560753|75594990	hsa_circ_0000494
13:75566695|75569507	hsa_circ_0100862
13:75621763|75727098	hsa_circ_0030441
13:77126318|77129230	hsa_circ_0000495
13:77157937|77158109	hsa_circ_0100893
13:77205256|77243951	hsa_circ_0030509
13:77233156|77243130	hsa_circ_0030517
13:77243059|77243951	hsa_circ_0030522
13:77278758|77296674	hsa_circ_0100922
13:77719532|77753358	hsa_circ_0100926
13:79358274|79368990	hsa_circ_0030538
13:79370945|79371930	hsa_circ_0004205
13:79506168|79520975	hsa_circ_0100949
13:95034605|95062859	hsa_circ_0030567
13:95177707|95178091	hsa_circ_0030595
13:95234610|95247753	hsa_circ_0030608
13:95723242|95725252	hsa_circ_0002473
13:95757644|95763953	hsa_circ_0101041
13:95832927|95903060	hsa_circ_0101049
13:95863629|95867423	hsa_circ_0101056
13:98213220|98213413	hsa_circ_0002557
13:98474821|98482321	hsa_circ_0030707
13:98474821|98519473	hsa_circ_0005148
13:99238427|99244624	hsa_circ_0030720
13:99243832|99244624	hsa_circ_0030722
14:100262304|100262466	hsa_circ_0101187
14:100342398|100343387	hsa_circ_0033181
14:100342398|100361921	hsa_circ_0033182
14:101856686|101912473	hsa_circ_0003831
14:101901719|101906529	hsa_circ_0003831
14:101901719|101909690	hsa_circ_0003831
14:102040236|102040673	hsa_circ_0002398
14:102040236|102042748	hsa_circ_0007979
14:102193463|102195120	hsa_circ_0000569
14:102325985|102326887	hsa_circ_0033403
14:102889560|102891417	hsa_circ_0033430
14:102889560|102903429	hsa_circ_0101327
14:102968253|102970261	hsa_circ_0006809
14:103003928|103012188	hsa_circ_0000571
14:103338327|103339803	hsa_circ_0101336
14:103398951|103405267	hsa_circ_0008282
14:103398951|103428440	hsa_circ_0008282
14:103405076|103405267	hsa_circ_0008995
14:103405076|103428440	hsa_circ_0033472
14:103448919|103457212	hsa_circ_0101343
14:103451918|103457212	hsa_circ_0033475
14:103457142|103462461	hsa_circ_0033479
14:103654564|103654825	hsa_circ_0004107
14:103669511|103677523	hsa_circ_0101375
14:103675552|103677523	hsa_circ_0101380
14:103753000|103754244	hsa_circ_0000572
14:105226069|105226760	hsa_circ_0006153
14:105445418|105454310	hsa_circ_0101413
14:105584133|105704086	hsa_circ_0000577
14:20395450|20395949	hsa_circ_0031113
14:20395450|20396730	hsa_circ_0031114
14:20403377|20406400	hsa_circ_0005721
14:21230319|21234229	hsa_circ_0031150
14:21263667|21268668	hsa_circ_0031153
14:21357197|21361213	hsa_circ_0000522
14:21405209|21429335	hsa_circ_0101458
14:21503173|21503881	hsa_circ_0000523
14:22906195|22909595	hsa_circ_0004137
14:22906195|22911403	hsa_circ_0031241
14:22909483|22911403	hsa_circ_0000524
14:22926133|22927660	hsa_circ_0031252
14:23033368|23033674	hsa_circ_0008758
14:23165285|23166540	hsa_circ_0031282
14:24209890|24211829	hsa_circ_0101487
14:24210348|24211829	hsa_circ_0031357
14:24211415|24211829	hsa_circ_0031359
14:24218133|24218431	hsa_circ_0031361
14:24266430|24268619	hsa_circ_0007750
14:30598483|30602131	hsa_circ_0101533
14:30628209|30639864	hsa_circ_0031416
14:30670256|30675065	hsa_circ_0009140
14:30694773|30700258	hsa_circ_0101554
14:30715924|30734858	hsa_circ_0000528
14:30913524|30929311	hsa_circ_0101570
14:30923210|30929311	hsa_circ_0101572
14:30923210|30956242	hsa_circ_0101572
14:30935163|30956242	hsa_circ_0031446
14:30947090|30956242	hsa_circ_0031447
14:30955620|30956242	hsa_circ_0007656
14:31133238|31133675	hsa_circ_0031485
14:31302295|31306879	hsa_circ_0002155
14:31703117|31704138	hsa_circ_0005670
14:32117140|32152528	hsa_circ_0005236
14:32117143|32152528	hsa_circ_0101643
14:34551714|34554912	hsa_circ_0007379
14:34567686|34568013	hsa_circ_0101698
14:34783762|34792921	hsa_circ_0006431
14:34792775|34862322	hsa_circ_0101711
14:34800224|34802988	hsa_circ_0101710
14:34862044|34862322	hsa_circ_0006137
14:35007283|35008831	hsa_circ_0031644
14:35018692|35019074	hsa_circ_0031647
14:35109819|35110629	hsa_circ_0101743
14:35126735|35127611	hsa_circ_0003241
14:35126735|35180777	hsa_circ_0101744
14:35770942|35775745	hsa_circ_0101746
14:35831410|35834923	hsa_circ_0101749
14:37285318|37308519	hsa_circ_0004455
14:38745144|38763045	hsa_circ_0101782	l2	8354
14:39048652|39055296	hsa_circ_0003374
14:39117999|39122543	hsa_circ_0031734
14:39154211|39158402	hsa_circ_0005836
14:39179091|39179462	hsa_circ_0101802
14:39276934|39279537	hsa_circ_0000530
14:39276934|39327022	hsa_circ_0031741
14:39276934|39348977	hsa_circ_0031742
14:39313340|39327022	hsa_circ_0031749
14:45011975|45027474	hsa_circ_0031761
14:45011975|45054549	hsa_circ_0031762
14:45118028|45130790	hsa_circ_0101874
14:45227663|45237721	hsa_circ_0101890
14:49653990|49655811	hsa_circ_0008786
14:49669524|49674427	hsa_circ_0004904
14:49723874|49729548	hsa_circ_0004984
14:49723874|49740182	hsa_circ_0101929
14:49732704|49743805	hsa_circ_0101934
14:49771594|49778494	hsa_circ_0101936
14:49795791|49806133	hsa_circ_0031808
14:49799475|49814857	hsa_circ_0031808
14:49799475|49831361	hsa_circ_0031810
14:49802453|49803294	hsa_circ_0101949
14:49825867|49831361	hsa_circ_0101960
14:49825867|49833496	hsa_circ_0101962
14:49832051|49834449	hsa_circ_0031814
14:49833423|49834449	hsa_circ_0031815
14:50145170|50150230	hsa_circ_0004040
14:50148285|50150230	hsa_circ_0007695
14:50150008|50150230	hsa_circ_0007695
14:50150008|50153173	hsa_circ_0101992
14:50180572|50188700	hsa_circ_0102004
14:50329833|50332432	hsa_circ_0102019
14:50425907|50429256	hsa_circ_0031853
14:50466583|50476306	hsa_circ_0102039
14:51243856|51249765	hsa_circ_0031902
14:52470037|52470680	hsa_circ_0102112
14:52511240|52544371	hsa_circ_0031939
14:52536719|52544371	hsa_circ_0031940
14:52671630|52671871	hsa_circ_0102136
14:52678434|52683907	hsa_circ_0000537
14:52756551|52759754	hsa_circ_0031959
14:52757319|52759754	hsa_circ_0102142
14:53156243|53189936	hsa_circ_0006378	l2	7731
14:54702062|54702580	hsa_circ_0004846
14:54957034|54957635	hsa_circ_0006214
14:54966475|54967394	hsa_circ_0006831
14:55181213|55183753	hsa_circ_0000539
14:55648025|55648870	hsa_circ_0004110
14:55652850|55659703	hsa_circ_0102174
14:55656042|55659703	hsa_circ_0102176
14:56144947|56178464	hsa_circ_0102179
14:57244165|57247712	hsa_circ_0102192
14:58096724|58096981	hsa_circ_0102198
14:58096724|58098103	hsa_circ_0102198
14:58223622|58223856	hsa_circ_0032064
14:58273979|58291707	hsa_circ_0102220
14:58306022|58329604	hsa_circ_0032082
14:58306022|58330169	hsa_circ_0000542
14:58318542|58330169	hsa_circ_0000542
14:58410843|58411971	hsa_circ_0102228
14:58410843|58424095	hsa_circ_0102228
14:58488621|58512627	hsa_circ_0032093
14:59324128|59326991	hsa_circ_0032097
14:59720797|59727668	hsa_circ_0102268
14:60149353|60156152	hsa_circ_0102286
14:61721509|61721823	hsa_circ_0007976
14:61744705|61745817	hsa_circ_0004817
14:61778072|61778910	hsa_circ_0102329
14:63998914|64003330	hsa_circ_0102373
14:63998914|64016631	hsa_circ_0102374
14:63998914|64022863	hsa_circ_0102377
14:64048000|64049876	hsa_circ_0102381
14:64097949|64102042	hsa_circ_0032163
14:64125079|64137983	hsa_circ_0102400
14:64440126|64441453	hsa_circ_0032194
14:64490361|64490540	hsa_circ_0032210
14:65093708|65101572	hsa_circ_0032242
14:65455621|65464473	hsa_circ_0102429
14:65455621|65561766	hsa_circ_0003028
14:65561337|65561766	hsa_circ_0003028
14:65561337|65629606	hsa_circ_0102436
14:66688247|66776521	hsa_circ_0102444
14:66965191|67058786	hsa_circ_0032257
14:67269701|67303599	hsa_circ_0003132
14:67345768|67347453	hsa_circ_0102469
14:67685015|67690421	hsa_circ_0006278
14:67761366|67762819	hsa_circ_0000545
14:67762203|67769730	hsa_circ_0032289
14:67767704|67769730	hsa_circ_0000546
14:68890139|68892283	hsa_circ_0032321
14:69122217|69149503	hsa_circ_0102489
14:69260178|69260467	hsa_circ_0102495
14:69441832|69442266	hsa_circ_0102496
14:69658513|69658713	hsa_circ_0032352
14:71073545|71076419	hsa_circ_0008965
14:71105235|71105440	hsa_circ_0032457
14:71400794|71418196	hsa_circ_0002722
14:71413948|71418196	hsa_circ_0102537
14:71413948|71529370	hsa_circ_0000552
14:71413948|71530440	hsa_circ_0000552
14:72714423|72731934	hsa_circ_0102543
14:73099380|73109492	hsa_circ_0032501
14:73147795|73148094	hsa_circ_0032502
14:73147795|73148106	hsa_circ_0032502
14:73147795|73173707	hsa_circ_0032506
14:73147795|73198129	hsa_circ_0032506
14:73287110|73297285	hsa_circ_0102560
14:73736998|73737297	hsa_circ_0003121
14:74029184|74040645	hsa_circ_0102591
14:74889095|74889349	hsa_circ_0032627
14:75109685|75110371	hsa_circ_0000557
14:75109685|75117326	hsa_circ_0000557
14:75113339|75124223	hsa_circ_0032683
14:75117195|75124223	hsa_circ_0032683
14:75717861|75720703	hsa_circ_0032708
14:75782487|75783530	hsa_circ_0032725
14:76166663|76180849	hsa_circ_0032739
14:76166663|76195972	hsa_circ_0032739
14:76252051|76310916	hsa_circ_0102646
14:77464598|77465667	hsa_circ_0008404
14:77735937|77739061	hsa_circ_0032802
14:78957242|78988141	hsa_circ_0102699
14:79697630|79805190	hsa_circ_0032812
14:80497469|80530886	hsa_circ_0032817
14:80743075|80778046	hsa_circ_0032822
14:80831143|80840768	hsa_circ_0032825
14:81370988|81398580	hsa_circ_0032833
14:85949027|86070967	hsa_circ_0102753
14:86028369|86041833	hsa_circ_0102752
14:86028369|86070967	hsa_circ_0102753
14:86031136|86070967	hsa_circ_0102753
14:88415205|88437903	hsa_circ_0102766
14:88574693|88578140	hsa_circ_0003164
14:88574693|88596808	hsa_circ_0003164
14:88726541|88746283	hsa_circ_0032876
14:88726541|88754671	hsa_circ_0032877
14:89161701|89180806	hsa_circ_0102820
14:89411934|89412490	hsa_circ_0005987
14:90744792|90786328	hsa_circ_0102857
14:90923113|90947550	hsa_circ_0032939
14:90943078|90947507	hsa_circ_0102870
14:90943078|90947550	hsa_circ_0032939
14:91279238|91283517	hsa_circ_0032952
14:91338005|91343657	hsa_circ_0102882
14:91342380|91343657	hsa_circ_0032959
14:91465250|91476524	hsa_circ_0032963
14:91481576|91485730	hsa_circ_0003045
14:91481576|91490802	hsa_circ_0032965
14:91783136|91813825	hsa_circ_0102899
14:91792367|91802421	hsa_circ_0102898
14:91797785|91802421	hsa_circ_0032969
14:92003419|92011795	hsa_circ_0102905
14:92007640|92011072	hsa_circ_0102909
14:92070935|92082466	hsa_circ_0102912
14:92088730|92096838	hsa_circ_0102918
14:92096093|92096838	hsa_circ_0102921
14:92134011|92138347	hsa_circ_0032992
14:92716136|92717461	hsa_circ_0033010
14:92806736|92809519	hsa_circ_0102931
14:92809300|92816421	hsa_circ_0102932
14:92810254|92816421	hsa_circ_0102937
14:93016676|93076619	hsa_circ_0033024
14:93257195|93263993	hsa_circ_0102943
14:96520127|96565214	hsa_circ_0033121
14:96555847|96556413	hsa_circ_0006717
14:96560649|96562893	hsa_circ_0033126
14:96560649|96565214	hsa_circ_0033126
14:96833467|96860735	hsa_circ_0000566
14:96833467|96876120	hsa_circ_0000566
14:96846095|96860735	hsa_circ_0103038
14:99257471|99257836	hsa_circ_0103051
14:99257471|99257839	hsa_circ_0033144
14:99458279|99465813	hsa_circ_0000567
14:99909345|99920877	hsa_circ_0033160
14:99914179|99914697	hsa_circ_0101181
15:100330889|100334180	hsa_circ_0103076
15:100564688|100565265	hsa_circ_0103080
15:101010450|101010837	hsa_circ_0037078
15:101151720|101178980	hsa_circ_0103083
15:101366196|101370523	hsa_circ_0037096
15:101382092|101398576	hsa_circ_0103093
15:101701086|101702385	hsa_circ_0007421
15:23008699|23010133	hsa_circ_0004180
15:23023947|23037152	hsa_circ_0103110
15:23030885|23032824	hsa_circ_0103112
15:23030885|23037152	hsa_circ_0034048
15:25354353|25360527	hsa_circ_0103209
15:25393746|25415842	hsa_circ_0034171
15:25405461|25411971	hsa_circ_0034171
15:25405461|25415842	hsa_circ_0034171
15:25405461|25426219	hsa_circ_0103217
15:28260777|28263169	hsa_circ_0005387
15:29737264|29772166	hsa_circ_0034292
15:29761139|29766542	hsa_circ_0103271
15:29761139|29773357	hsa_circ_0034293
15:29766266|29772166	hsa_circ_0103272
15:30960881|30976955	hsa_circ_0103279
15:30967920|30976955	hsa_circ_0103279
15:33008014|33018931	hsa_circ_0026698
15:34003032|34033341	hsa_circ_0103310
15:34130683|34183605	hsa_circ_0103319
15:34250298|34251057	hsa_circ_0034346
15:34256229|34261020	hsa_circ_0034349
15:34882502|34897705	hsa_circ_0103336
15:34896897|34897705	hsa_circ_0103343
15:38501143|38505920	hsa_circ_0034414
15:38502312|38505920	hsa_circ_0034414
15:40173886|40176436	hsa_circ_0103428
15:40196545|40200980	hsa_circ_0034569
15:40646987|40652105	hsa_circ_0034609
15:40744047|40745259	hsa_circ_0034629
15:40982862|40985426	hsa_circ_0103446
15:40985338|40987974	hsa_circ_0103447
15:41055247|41056706	hsa_circ_0005632
15:41069570|41070547	hsa_circ_0007489
15:41069570|41074565	hsa_circ_0006525
15:41071849|41079904	hsa_circ_0103466
15:41073428|41081073	hsa_circ_0034677
15:41081020|41087682	hsa_circ_0007993
15:41085369|41087682	hsa_circ_0004279
15:41356039|41377304	hsa_circ_0034694
15:41375712|41377304	hsa_circ_0002124
15:41457672|41466252	hsa_circ_0034700
15:41464771|41466252	hsa_circ_0103478
15:41475525|41477515	hsa_circ_0103482
15:41668828|41669958	hsa_circ_0000591
15:41696075|41699159	hsa_circ_0000592
15:41696075|41713496	hsa_circ_0000593
15:42178218|42178570	hsa_circ_0034786
15:42260958|42268032	hsa_circ_0006343
15:42444202|42444981	hsa_circ_0103504
15:42665253|42669337	hsa_circ_0103519
15:42775135|42840433	hsa_circ_0002466
15:42794644|42817097	hsa_circ_0005417
15:42817032|42840433	hsa_circ_0034875
15:42827928|42840433	hsa_circ_0008319
15:42827928|42878684	hsa_circ_0006297
15:42840360|42878684	hsa_circ_0034879
15:42867646|42878684	hsa_circ_0103533
15:42872611|42878684	hsa_circ_0034880
15:42950262|42966286	hsa_circ_0008546
15:43021275|43025429	hsa_circ_0008984
15:43047161|43048491	hsa_circ_0103559
15:43334945|43335826	hsa_circ_0034947
15:43377847|43383504	hsa_circ_0034960
15:43432194|43438416	hsa_circ_0103590
15:43753824|43756766	hsa_circ_0002151
15:43756649|43763206	hsa_circ_0002891
15:44328685|44332078	hsa_circ_0004078
15:44328685|44338317	hsa_circ_0035051
15:44328685|44380976	hsa_circ_0035051
15:44331988|44338317	hsa_circ_0000596
15:44331988|44339481	hsa_circ_0103611
15:44331988|44380976	hsa_circ_0000596
15:44484224|44486700	hsa_circ_0103618
15:44484224|44490999	hsa_circ_0035057
15:44490784|44496458	hsa_circ_0035060
15:44554553|44557650	hsa_circ_0103625
15:44554553|44563225	hsa_circ_0103628
15:44569398|44570658	hsa_circ_0000597
15:44569398|44572820	hsa_circ_0103631
15:44606025|44610985	hsa_circ_0007457
15:44615363|44620403	hsa_circ_0035100
15:44648866|44652266	hsa_circ_0103664
15:44767231|44767948	hsa_circ_0103669
15:45175219|45178306	hsa_circ_0035115
15:49129477|49130816	hsa_circ_0103723
15:49133759|49139653	hsa_circ_0103726
15:49235851|49239367	hsa_circ_0008488
15:49235851|49292537	hsa_circ_0035189
15:50038768|50047464	hsa_circ_0035197
15:50044594|50074185	hsa_circ_0035200
15:50300789|50301368	hsa_circ_0002551
15:50300789|50303123	hsa_circ_0003403
15:50441349|50449485	hsa_circ_0103754
15:50449400|50459162	hsa_circ_0035214
15:50471633|50477499	hsa_circ_0003879
15:50583089|50586488	hsa_circ_0035226
15:50583089|50592626	hsa_circ_0035228
15:50586392|50592626	hsa_circ_0103771
15:50609581|50609724	hsa_circ_0103774
15:50637422|50639548	hsa_circ_0007206
15:50648687|50657819	hsa_circ_0103786
15:50736101|50749746	hsa_circ_0103797
15:50958492|50968377	hsa_circ_0004633
15:51507134|51547408	hsa_circ_0103829
15:51563381|51576181	hsa_circ_0035285
15:51781044|51782828	hsa_circ_0005566
15:51869217|51902036	hsa_circ_0035294
15:51887589|51902036	hsa_circ_0035294
15:51893815|51902036	hsa_circ_0035296
15:51896419|51902036	hsa_circ_0035298
15:51900155|51902036	hsa_circ_0004773
15:51916015|51947118	hsa_circ_0103866
15:52058633|52064180	hsa_circ_0035309
15:52387829|52389363	hsa_circ_0103882
15:52405287|52410476	hsa_circ_0035336
15:55223889|55234956	hsa_circ_0003863
15:55338520|55348725	hsa_circ_0103916
15:55348332|55348725	hsa_circ_0103916
15:55365188|55372044	hsa_circ_0103919
15:55376949|55378376	hsa_circ_0035384
15:55376949|55432602	hsa_circ_0103922
15:55385600|55389433	hsa_circ_0103924
15:56394165|56394834	hsa_circ_0103953
15:56689041|56693215	hsa_circ_0008004
15:57231152|57234107	hsa_circ_0006380
15:57992705|58014281	hsa_circ_0035442
15:58633196|58665197	hsa_circ_0104000
15:58886975|58887540	hsa_circ_0000604
15:58897115|58916999	hsa_circ_0104010
15:58912563|58913696	hsa_circ_0003713
15:58912563|58916999	hsa_circ_0000605
15:58912563|58919972	hsa_circ_0104014
15:58912563|58921584	hsa_circ_0000605
15:59080936|59081284	hsa_circ_0035479
15:59080936|59085785	hsa_circ_0035479
15:59091059|59092640	hsa_circ_0104021
15:59671183|59680308	hsa_circ_0035538
15:59672637|59680308	hsa_circ_0035538
15:60360941|60382441	hsa_circ_0035559
15:60442416|60445791	hsa_circ_0000606
15:61991000|61991802	hsa_circ_0104081
15:62007308|62013992	hsa_circ_0000607
15:62020479|62044255	hsa_circ_0000608
15:62033441|62044255	hsa_circ_0005761
15:63126859|63129650	hsa_circ_0104103
15:63529014|63537156	hsa_circ_0035652
15:63532647|63537156	hsa_circ_0035652
15:63553715|63563008	hsa_circ_0008153
15:63622815|63624327	hsa_circ_0104121
15:63678254|63716466	hsa_circ_0104151
15:63696124|63716473	hsa_circ_0035796
15:63698728|63716473	hsa_circ_0104164
15:63706780|63713665	hsa_circ_0035800
15:63706780|63716473	hsa_circ_0035801
15:63712775|63716473	hsa_circ_0035803
15:64075492|64088851	hsa_circ_0104198
15:64112573|64123546	hsa_circ_0035818
15:64118117|64118854	hsa_circ_0000614
15:64118117|64123546	hsa_circ_0035818
15:64203082|64204949	hsa_circ_0104209
15:64204441|64204949	hsa_circ_0035828
15:64471057|64623052	hsa_circ_0025181
15:64499293|64500166	hsa_circ_0000615
15:64974602|64983593	hsa_circ_0004506
15:65153547|65155081	hsa_circ_0035877
15:65178934|65180204	hsa_circ_0004374
15:65481515|65500779	hsa_circ_0104291
15:65487690|65500779	hsa_circ_0104291
15:65554887|65564342	hsa_circ_0035917
15:65667449|65670188	hsa_circ_0035923
15:65667449|65697383	hsa_circ_0035924
15:65702305|65703008	hsa_circ_0007072
15:65702305|65706224	hsa_circ_0035935
15:65715478|65756275	hsa_circ_0104316
15:65715478|65756472	hsa_circ_0035938
15:65722848|65756472	hsa_circ_0004367
15:65729072|65729678	hsa_circ_0035942
15:65729072|65783706	hsa_circ_0070505
15:65741715|65752628	hsa_circ_0104323
15:65752379|65761438	hsa_circ_0035957
15:66306824|66308844	hsa_circ_0035958
15:66435027|66436892	hsa_circ_0008798
15:66528852|66540210	hsa_circ_0104343
15:67164895|67170604	hsa_circ_0036010
15:67231230|67231897	hsa_circ_0104344
15:67231814|67236820	hsa_circ_0000620
15:67664597|67703408	hsa_circ_0036036
15:67692479|67703408	hsa_circ_0036036
15:68141946|68164804	hsa_circ_0036044
15:68141946|68173892	hsa_circ_0007088
15:69429111|69440487	hsa_circ_0036086
15:71851253|71862611	hsa_circ_0104416
15:71875791|71888116	hsa_circ_0104421
15:71916370|71938927	hsa_circ_0003454
15:71991103|72010447	hsa_circ_0036169
15:71999851|72010447	hsa_circ_0104460
15:72045724|72046634	hsa_circ_0006509
15:72563394|72572165	hsa_circ_0036232
15:72760407|72775097	hsa_circ_0004033
15:72771783|72775097	hsa_circ_0000631
15:72771783|72780322	hsa_circ_0104503
15:73561896|73573795	hsa_circ_0007390
15:73561896|73592137	hsa_circ_0036251
15:74640466|74656068	hsa_circ_0004401
15:74671455|74675142	hsa_circ_0000633
15:74926766|74929232	hsa_circ_0005725
15:75394680|75396496	hsa_circ_0007103
15:75400730|75401970	hsa_circ_0104551
15:75400730|75414311	hsa_circ_0036347
15:75409836|75413045	hsa_circ_0036351
15:75411492|75413045	hsa_circ_0036353
15:75523121|75524298	hsa_circ_0006569
15:75617408|75621056	hsa_circ_0005470
15:75854386|75879188	hsa_circ_0104565
15:75854386|75883424	hsa_circ_0036372
15:75859878|75873568	hsa_circ_0104568
15:75868951|75873568	hsa_circ_0036376
15:75873428|75878021	hsa_circ_0036379
15:75873428|75883424	hsa_circ_0104570
15:75876187|75883424	hsa_circ_0005151
15:75913203|75917394	hsa_circ_0104572
15:75913203|75930049	hsa_circ_0036383
15:76274412|76295737	hsa_circ_0036405
15:76283757|76292700	hsa_circ_0008094
15:76285637|76295737	hsa_circ_0036405
15:76287846|76292700	hsa_circ_0000639
15:76292431|76295737	hsa_circ_0003620
15:76574158|76683061	hsa_circ_0104581
15:76665653|76665789	hsa_circ_0104580
15:76665653|76683061	hsa_circ_0104581
15:76728595|76733384	hsa_circ_0000640
15:76753808|76765638	hsa_circ_0104597
15:76753808|76775117	hsa_circ_0104599
15:76841734|76862533	hsa_circ_0104603
15:77052385|77056255	hsa_circ_0000641
15:77252367|77284030	hsa_circ_0104613
15:77284958|77312868	hsa_circ_0104616
15:77284958|77388802	hsa_circ_0104615
15:77346542|77388802	hsa_circ_0104617
15:77361315|77388802	hsa_circ_0104617
15:77364074|77412774	hsa_circ_0104617
15:77365163|77388802	hsa_circ_0104617
15:77464240|77471814	hsa_circ_0036428
15:77467095|77471814	hsa_circ_0036429
15:77470910|77479321	hsa_circ_0036430
15:78470532|78471924	hsa_circ_0036466
15:78488180|78488771	hsa_circ_0104641
15:78544869|78546698	hsa_circ_0104647
15:80073266|80077567	hsa_circ_0104664
15:80098416|80122800	hsa_circ_0000643
15:80120328|80122800	hsa_circ_0000643
15:80978766|80982182	hsa_circ_0002255
15:81225299|81225711	hsa_circ_0036542
15:82151451|82152423	hsa_circ_0104695
15:83151215|83158041	hsa_circ_0104714
15:83151215|83192308	hsa_circ_0000646
15:83157415|83164075	hsa_circ_0036588
15:84538532|84555070	hsa_circ_0104777	l2	9247
15:84542145|84555070	hsa_circ_0104777	l2	9247
15:84680713|84687774	hsa_circ_0036598
15:84680713|84691644	hsa_circ_0000647
15:84687625|84691644	hsa_circ_0036599
15:85064370|85067204	hsa_circ_0036610
15:85097948|85117839	hsa_circ_0036624
15:85113873|85121014	hsa_circ_0036629
15:85710579|85719326	hsa_circ_0104805
15:89113725|89116521	hsa_circ_0007099
15:89888521|89889140	hsa_circ_0002080
15:90217439|90221765	hsa_circ_0036768
15:90439332|90443478	hsa_circ_0000651
15:90441506|90443478	hsa_circ_0000652
15:90441506|90449643	hsa_circ_0104871
15:90486954|90492711	hsa_circ_0007201
15:90487495|90497340	hsa_circ_0104881
15:91935637|91936644	hsa_circ_0104900
15:92924321|92929091	hsa_circ_0007262
15:92945821|92967513	hsa_circ_0104926
15:92953357|92956649	hsa_circ_0036984
15:92967325|92967513	hsa_circ_0004842
15:92978234|92985673	hsa_circ_0036989
15:93000512|93009323	hsa_circ_0037000
15:93000512|93014909	hsa_circ_0037002
15:93014696|93014909	hsa_circ_0037007
15:94298201|94298730	hsa_circ_0000657
15:94303921|94305422	hsa_circ_0000658
15:94356137|94370180	hsa_circ_0000659
15:94356137|94385525	hsa_circ_0000659
15:94356137|94402019	hsa_circ_0000660
15:94384022|94402019	hsa_circ_0037010
15:94440176|94458246	hsa_circ_0003333
15:99241365|99245510	hsa_circ_0013074
15:99598430|99633173	hsa_circ_0103055
15:99645561|99675458	hsa_circ_0037056
15:99671323|99690428	hsa_circ_0037057
16:10419581|10440462	hsa_circ_0104976
16:10419581|10473989	hsa_circ_0104976
16:10428868|10440462	hsa_circ_0037806
16:10430611|10431455	hsa_circ_0037807
16:10747143|10755753	hsa_circ_0037813
16:11003074|11024921	hsa_circ_0005656
16:11020193|11024921	hsa_circ_0006836
16:11020193|11052724	hsa_circ_0104990
16:11020193|11061022	hsa_circ_0000672
16:11020193|11126146	hsa_circ_0007846
16:11123742|11126146	hsa_circ_0037855
16:11752669|11763659	hsa_circ_0037878
16:11774236|11779363	hsa_circ_0037886
16:11779166|11782388	hsa_circ_0005420
16:11883015|11898035	hsa_circ_0037900
16:11885181|11891139	hsa_circ_0105014
16:11886471|11898035	hsa_circ_0105015
16:11894954|11896785	hsa_circ_0002161
16:11894954|11898035	hsa_circ_0037911
16:12523178|12524841	hsa_circ_0105026
16:13934192|13935743	hsa_circ_0037935
16:14552021|14555709	hsa_circ_0037955
16:14552021|14584791	hsa_circ_0037955
16:14593301|14604226	hsa_circ_0005627
16:14593301|14617650	hsa_circ_0037967
16:14599904|14604226	hsa_circ_0037972
16:14627106|14627336	hsa_circ_0002771
16:14997753|14998405	hsa_circ_0038005
16:15615830|15623126	hsa_circ_0038045
16:15620451|15623096	hsa_circ_0105068
16:15873491|15879888	hsa_circ_0105077
16:16007816|16036603	hsa_circ_0038076
16:16033109|16036603	hsa_circ_0002078
16:16052724|16056295	hsa_circ_0038111
16:16106738|16111582	hsa_circ_0008255
16:16124789|16125911	hsa_circ_0000679
16:1625973|1641187	hsa_circ_0003592
16:17258988|17259498	hsa_circ_0003559
16:1809238|1809833	hsa_circ_0105101
16:1816893|1823037	hsa_circ_0007865
16:19532416|19537587	hsa_circ_0105130
16:19616114|19626223	hsa_circ_0005835
16:19706592|19711440	hsa_circ_0006795
16:19732829|19735450	hsa_circ_0105157
16:199062|206147	hsa_circ_0105277
16:20911183|20915714	hsa_circ_0105168
16:20915556|20920214	hsa_circ_0105169
16:21338921|21352138	hsa_circ_0002317
16:21612645|21625115	hsa_circ_0002696
16:21617865|21618074	hsa_circ_0038439
16:21617865|21625115	hsa_circ_0105183
16:22313620|22315208	hsa_circ_0038518
16:22349279|22349849	hsa_circ_0004682
16:23102319|23108183	hsa_circ_0008498
16:23603587|23608012	hsa_circ_0105239
16:23621362|23623130	hsa_circ_0005582
16:23988508|24035547	hsa_circ_0000681
16:23988508|24123981	hsa_circ_0038645
16:24032136|24035547	hsa_circ_0000682
16:24112973|24154857	hsa_circ_0038655
16:24750726|24758599	hsa_circ_0105268
16:24750726|24777358	hsa_circ_0006008
16:24750726|24778468	hsa_circ_0006008
16:24775604|24778468	hsa_circ_0005969
16:24776933|24778468	hsa_circ_0038673
16:24977215|24979005	hsa_circ_0038687
16:27213585|27215008	hsa_circ_0038704
16:27330066|27352696	hsa_circ_0038724
16:27346467|27352696	hsa_circ_0038724
16:27434347|27437687	hsa_circ_0038728
16:28166508|28169909	hsa_circ_0008223
16:28488591|28489386	hsa_circ_0038844
16:28581055|28585720	hsa_circ_0105331
16:29113050|29116326	hsa_circ_0040814
16:29833733|29834066	hsa_circ_0000688
16:30301222|30309033	hsa_circ_0038915
16:304304|310069	hsa_circ_0037157
16:30483827|30484263	hsa_circ_0000690
16:30494212|30494850	hsa_circ_0039052
16:30494212|30496566	hsa_circ_0039052
16:30496097|30511136	hsa_circ_0039053
16:30499074|30499489	hsa_circ_0039053
16:30664215|30666541	hsa_circ_0005806
16:30664215|30667622	hsa_circ_0005806
16:30713208|30713711	hsa_circ_0039100
16:30728966|30729572	hsa_circ_0006127
16:30728966|30734008	hsa_circ_0004236
16:30768619|30769600	hsa_circ_0039117
16:31090775|31091342	hsa_circ_0006719
16:31182398|31182664	hsa_circ_0039151
16:31265395|31266147	hsa_circ_0039158
16:31722626|31723353	hsa_circ_0007059
16:346148|347106	hsa_circ_0005838
16:3504720|3506415	hsa_circ_0037601
16:3506331|3508468	hsa_circ_0037606
16:3508289|3520036	hsa_circ_0037608
16:3736036|3745354	hsa_circ_0037654
16:3740399|3751806	hsa_circ_0037655
16:3749627|3770986	hsa_circ_0037661
16:3773751|3778817	hsa_circ_0037668
16:3773751|3810779	hsa_circ_0037669
16:3791981|3793626	hsa_circ_0105404
16:3850297|3851009	hsa_circ_0007637
16:3979116|3983440	hsa_circ_0007586
16:4261779|4262701	hsa_circ_0002439
16:4332215|4333519	hsa_circ_0005692
16:4412356|4413404	hsa_circ_0037709
16:4466153|4469465	hsa_circ_0007788
16:46674314|46677398	hsa_circ_0002500
16:46676583|46679156	hsa_circ_0105422
16:46967513|46968164	hsa_circ_0000696
16:47109483|47129364	hsa_circ_0039236
16:47311240|47313823	hsa_circ_0105437
16:47497399|47515601	hsa_circ_0000698
16:48347507|48348290	hsa_circ_0005813
16:49730771|49731461	hsa_circ_0105487
16:50078741|50079018	hsa_circ_0105504
16:50675770|50677535	hsa_circ_0039346
16:50749576|50754424	hsa_circ_0039348
16:50786855|50793664	hsa_circ_0039349
16:53222644|53227603	hsa_circ_0105536
16:53254438|53274302	hsa_circ_0000702
16:53255600|53268126	hsa_circ_0039365
16:53439016|53447106	hsa_circ_0000703
16:53439016|53470922	hsa_circ_0105573
16:53810140|53826491	hsa_circ_0005802
16:53873786|53888951	hsa_circ_0003232
16:53933985|53937294	hsa_circ_0039405
16:53933985|53937833	hsa_circ_0039405
16:55549277|55551102	hsa_circ_0105606
16:56385919|56389375	hsa_circ_0039438
16:57164001|57173869	hsa_circ_0006886
16:57164001|57178852	hsa_circ_0006886
16:57167093|57173869	hsa_circ_0105649
16:58536989|58542568	hsa_circ_0039637
16:58559804|58560362	hsa_circ_0000705
16:58560212|58560362	hsa_circ_0007079
16:58582793|58583182	hsa_circ_0039697
16:625432|626121	hsa_circ_0037208
16:66513731|66517877	hsa_circ_0105729
16:66517136|66517877	hsa_circ_0105729
16:66528994|66541953	hsa_circ_0039732
16:66727688|66729099	hsa_circ_0008222
16:67036639|67082308	hsa_circ_0006482
16:67036639|67082339	hsa_circ_0000707
16:67610824|67612121	hsa_circ_0002122
16:67610824|67616878	hsa_circ_0039844
16:67685457|67685802	hsa_circ_0105762
16:67939886|67940478	hsa_circ_0000710
16:68053564|68056424	hsa_circ_0039915
16:68121987|68123121	hsa_circ_0005615
16:68121987|68126610	hsa_circ_0000711
16:68157869|68167015	hsa_circ_0105779
16:68174374|68183366	hsa_circ_0039933
16:68183240|68191775	hsa_circ_0039936
16:68190768|68191775	hsa_circ_0000713
16:68266593|68291332	hsa_circ_0007669
16:69155871|69167185	hsa_circ_0040030
16:69245602|69260260	hsa_circ_0105821
16:69284048|69284244	hsa_circ_0004354
16:69370483|69372355	hsa_circ_0105829
16:69695136|69695379	hsa_circ_0006845
16:70213661|70222480	hsa_circ_0105851
16:70261044|70262524	hsa_circ_0003438
16:70261044|70268379	hsa_circ_0000714
16:70264958|70265662	hsa_circ_0008183
16:70312609|70319709	hsa_circ_0105856
16:70314902|70316104	hsa_circ_0040206
16:70332968|70372777	hsa_circ_0040208
16:70463169|70463774	hsa_circ_0002599
16:70532479|70535420	hsa_circ_0105872
16:70532479|70539207	hsa_circ_0105873
16:70762540|70763025	hsa_circ_0003048
16:71655240|71658815	hsa_circ_0040340
16:71658233|71679535	hsa_circ_0005638
16:71676447|71679535	hsa_circ_0040356
16:71738942|71739341	hsa_circ_0040370
16:71749894|71750332	hsa_circ_0105905
16:71765489|71769699	hsa_circ_0040385
16:71915626|71917134	hsa_circ_0040400
16:71920739|71921453	hsa_circ_0003568
16:71920739|71923380	hsa_circ_0005016
16:72249163|72269066	hsa_circ_0105921
16:72308056|72391215	hsa_circ_0105924
16:74456649|74459789	hsa_circ_0040458
16:74457874|74459789	hsa_circ_0004315
16:74459682|74463479	hsa_circ_0003315
16:74477396|74480394	hsa_circ_0105943
16:74915870|74916259	hsa_circ_0004910
16:74923926|74951543	hsa_circ_0040524
16:75391398|75414695	hsa_circ_0105972
16:75411825|75414695	hsa_circ_0105973
16:75640184|75641723	hsa_circ_0040559
16:80684538|80685129	hsa_circ_0004087
16:81854444|81859163	hsa_circ_0040609
16:81854444|81870935	hsa_circ_0040609
16:81858263|81870935	hsa_circ_0040616
16:81895807|81905507	hsa_circ_0040633
16:83906987|83912367	hsa_circ_0106062
16:84979189|84981994	hsa_circ_0040719
16:85633914|85634132	hsa_circ_0000722
16:87748673|87762040	hsa_circ_0040790
16:87975048|87984259	hsa_circ_0040813
16:87981036|87984259	hsa_circ_0040813
16:87981036|88006265	hsa_circ_0040816
16:88004295|88018667	hsa_circ_0003372
16:88004295|88038011	hsa_circ_0003098
16:88027483|88038011	hsa_circ_0040823
16:88033109|88038011	hsa_circ_0040827
16:8858350|8859335	hsa_circ_0000669
16:88608934|88611536	hsa_circ_0004640
16:88627622|88628854	hsa_circ_0040831
16:89100662|89102759	hsa_circ_0040911
16:8915254|8917156	hsa_circ_0005152
16:89224719|89225631	hsa_circ_0004203
16:89305206|89313589	hsa_circ_0040928
16:89305206|89317075	hsa_circ_0040930
16:89305206|89317078	hsa_circ_0040930
16:89418284|89425661	hsa_circ_0000726
16:89418284|89431326	hsa_circ_0040931
16:89540944|89544772	hsa_circ_0106132
16:89733482|89734038	hsa_circ_0040986
16:89740804|89742938	hsa_circ_0041002
16:89758577|89762022	hsa_circ_0002766
16:931642|954666	hsa_circ_0007701
[truncated: 5,097 more rows]
