# Supplementary material for: Long non-coding RNA and circular RNA and coding RNA profiling of plasma exosomes of osteosarcoma by RNA seq
Source: Sci Data. 2023 Jun 22;10:395. doi: 10.1038/s41597-023-02295-9 (PMC10287625; doi:10.1038/s41597-023-02295-9)
Supplement: Supplementary file 2 — Table S3 [file 41597_2023_2295_MOESM2_ESM.xlsx]

## Sheet: Supplementary Table 3
circRNA_ID	New_ID
1:805799|810170	n/a_1
1:1223244|1223968	ENSG00000078808_1
1:1645126|1652566	ENSG00000248333_1
1:1648995|1716478	n/a_2
1:1649499|1652566	ENSG00000248333_2
1:1649499|1657498	ENSG00000248333_3
1:1649499|1722831	n/a_3
1:1655369|1657498	ENSG00000248333_4
1:1716151|1716478	ENSG00000008128_1
1:1734690|1736036	ENSG00000215790_1
1:1804419|1806538	ENSG00000078369_1
1:1804419|1817875	ENSG00000078369_2
1:1804419|1825499	ENSG00000078369_3
1:1804419|1839238	ENSG00000078369_4
1:1804419|1879902	ENSG00000078369_5
1:1806475|1815862	ENSG00000078369_6
1:1815756|1817875	ENSG00000078369_7
1:1815756|1825499	ENSG00000078369_8
1:1815756|1839238	ENSG00000078369_9
1:1815756|1853297	ENSG00000078369_10
1:1817837|1839238	ENSG00000078369_11
1:1825397|1839238	ENSG00000078369_12
1:1825397|1853297	ENSG00000078369_13
1:1839190|1848529	ENSG00000078369_14
1:1839190|1879902	ENSG00000078369_15
1:3783770|3785203	ENSG00000130764_1
1:3844907|3845351	ENSG00000116198_1
1:5961794|5986327	ENSG00000131697_1
1:6533280|6549698	ENSG00000162408_1
1:6806983|6825210	ENSG00000171735_1
1:6806983|6888899	ENSG00000171735_2
1:7777160|7778169	ENSG00000049245_1
1:7793957|7801191	ENSG00000049246_1
1:8495063|8557523	ENSG00000142599_1
1:8508627|8557523	ENSG00000142599_2
1:8541214|8557523	ENSG00000142599_3
1:8541214|8557537	ENSG00000142599_4
1:8556475|8624380	ENSG00000142599_5
1:8655973|8656441	ENSG00000142599_6
1:8907462|8908671	n/a_4
1:9691467|9693571	ENSG00000171608_1
1:9710424|9710596	ENSG00000171608_2
1:9755114|9756510	ENSG00000171603_1
1:9871187|9877989	ENSG00000178585_1
1:9922186|9932898	ENSG00000162441_1
1:9931891|9934860	ENSG00000162441_2
1:9931891|9935627	ENSG00000162441_3
1:9935492|9936627	ENSG00000162441_4
1:9972018|9981170	ENSG00000173614_1
1:10095461|10105744	ENSG00000130939_1
1:10132369|10137205	ENSG00000130939_2
1:10149184|10161286	ENSG00000130939_3
1:10158356|10168270	ENSG00000130939_4
1:10347761|10348733	ENSG00000054523_1
1:10403071|10404279	ENSG00000142657_1
1:10440347|10442441	ENSG00000251503_1
1:10536213|10599366	ENSG00000142655_1
1:11073934|11074326	ENSG00000171824_1
1:11090554|11091597	ENSG00000171824_2
1:11109290|11109729	ENSG00000198793_1
1:11998770|11999095	ENSG00000116688_1
1:12001401|12009726	ENSG00000116688_2
1:12299202|12308641	ENSG00000048707_1
1:12578718|12580666	ENSG00000162496_1
1:13715541|13742157	ENSG00000116731_1
1:13731000|13742157	ENSG00000116731_2
1:13749361|13754365	ENSG00000116731_3
1:13753186|13753994	ENSG00000116731_4
1:13769118|13773188	ENSG00000116731_5
1:13769118|13782831	ENSG00000116731_6
1:13773078|13782831	ENSG00000116731_7
1:13778418|13782831	ENSG00000116731_8
1:14216381|14221260	ENSG00000189337_1
1:15246774|15246926	n/a_5
1:15316378|15317928	ENSG00000142621_1
1:15534237|15536814	ENSG00000116138_1
1:15534237|15562325	ENSG00000116138_2
1:15536475|15536814	ENSG00000116138_3
1:15563929|15564359	ENSG00000116138_4
1:15567099|15568235	ENSG00000116138_5
1:15633439|15633879	ENSG00000197312_1
1:15638307|15643650	ENSG00000197312_2
1:15717893|15721388	ENSG00000116786_1
1:15719734|15721388	ENSG00000116786_2
1:15911101|15916279	ENSG00000065526_1
1:15937163|15938006	ENSG00000065526_2
1:16294783|16305919	ENSG00000037637_1
1:16305803|16315435	ENSG00000037637_2
1:17022608|17024074	ENSG00000117118_1
1:18911384|18921121	ENSG00000169991_1
1:19193433|19197265	ENSG00000127481_1
1:19199651|19201807	ENSG00000127481_2
1:20747544|20749882	ENSG00000127483_1
1:20749723|20773610	ENSG00000127483_2
1:20757166|20773610	ENSG00000127483_3
1:20765377|20780540	ENSG00000127483_4
1:20767584|20773610	ENSG00000127483_5
1:20767584|20776750	ENSG00000127483_6
1:20767584|20780540	ENSG00000127483_7
1:20770930|20773610	ENSG00000127483_8
1:20775112|20776005	ENSG00000127483_9
1:20775724|20776005	ENSG00000127483_10
1:20776597|20776750	ENSG00000127483_11
1:20840856|20865262	ENSG00000075151_1
1:20853560|20860517	ENSG00000075151_2
1:20879323|20904971	ENSG00000075151_3
1:20893517|20904971	ENSG00000075151_4
1:20904883|20942330	ENSG00000075151_5
1:20941491|20942330	ENSG00000075151_6
1:20941491|20981227	ENSG00000075151_7
1:20941672|20941847	ENSG00000075151_8
1:20969474|20981227	ENSG00000075151_9
1:20969474|21002808	ENSG00000075151_10
1:20980334|20981227	ENSG00000075151_11
1:20997601|21002808	ENSG00000075151_12
1:20997601|21111383	ENSG00000075151_13
1:21001199|21050994	ENSG00000075151_14
1:21002713|21050994	ENSG00000075151_15
1:21002713|21111383	ENSG00000075151_16
1:21050866|21111383	ENSG00000075151_17
1:21081992|21089213	ENSG00000075151_18
1:21089138|21111383	ENSG00000075151_19
1:21236746|21238244	ENSG00000117298_1
1:21244989|21247363	ENSG00000117298_2
1:21680808|21695221	ENSG00000090686_1
1:21701498|21703618	ENSG00000090686_2
1:21704262|21721764	ENSG00000090686_3
1:21715389|21721764	ENSG00000090686_4
1:21715389|21724095	ENSG00000090686_5
1:21715389|21729829	ENSG00000090686_6
1:21721036|21721764	ENSG00000090686_7
1:21748138|21753119	ENSG00000090686_8
1:22078429|22086866	ENSG00000070831_1
1:22489880|22491533	ENSG00000184677_1
1:23030469|23044486	ENSG00000004487_1
1:23030469|23050520	ENSG00000004487_2
1:23044427|23050520	ENSG00000004487_3
1:23044427|23059167	ENSG00000004487_4
1:23055069|23057565	ENSG00000004487_5
1:23071225|23072197	ENSG00000004487_6
1:23318483|23333631	ENSG00000125944_1
1:23785675|23786423	ENSG00000057757_1
1:23814190|23820593	ENSG00000117305_1
1:24514314|24514567	ENSG00000117602_1
1:24514314|24531391	ENSG00000117602_2
1:24531218|24533254	ENSG00000117602_3
1:24660719|24661396	ENSG00000133226_1
1:24660719|24670315	ENSG00000133226_2
1:24662660|24670315	ENSG00000133226_3
1:24666815|24670315	ENSG00000133226_4
1:25227442|25228235	ENSG00000117614_1
1:25242374|25243633	ENSG00000117616_1
1:25340474|25343073	ENSG00000183726_1
1:25340474|25351693	ENSG00000183726_2
1:25340474|25352974	ENSG00000183726_3
1:25351626|25352974	ENSG00000183726_4
1:25808580|25811879	ENSG00000162430_1
1:26296919|26298062	ENSG00000158062_1
1:26446316|26447660	ENSG00000117682_1
1:26453609|26463433	ENSG00000117682_2
1:26729651|26732792	ENSG00000117713_1
1:26760856|26763285	ENSG00000117713_2
1:26941457|26941818	ENSG00000090273_1
1:26942657|26943065	ENSG00000090273_2
1:26942660|26943065	ENSG00000090273_3
1:27789562|27793632	ENSG00000117758_1
1:27793533|27812268	ENSG00000117758_2
1:27810246|27819732	ENSG00000117758_3
1:28010947|28017239	ENSG00000158161_1
1:28032349|28035680	ENSG00000158161_2
1:28035544|28058094	ENSG00000158161_3
1:28038839|28042650	ENSG00000158161_4
1:28042307|28042650	ENSG00000158161_5
1:28459085|28466535	ENSG00000204138_1
1:28459085|28466768	ENSG00000204138_2
1:28473554|28474151	ENSG00000204138_3
1:28473554|28476291	ENSG00000204138_4
1:28473554|28480604	ENSG00000204138_5
1:28473554|28489225	ENSG00000204138_6
1:28529858|28532350	ENSG00000180198_1
1:28571176|28571900	ENSG00000180098_1
1:28580560|28581229	n/a_6
1:28613247|28622165	ENSG00000120656_1
1:28617953|28622165	ENSG00000120656_2
1:28683583|28697084	ENSG00000162419_1
1:28683583|28704329	ENSG00000162419_2
1:28987431|28987905	ENSG00000159023_1
1:28987431|28993542	ENSG00000159023_2
1:28987431|28997319	ENSG00000159023_3
1:28987431|29039426	ENSG00000159023_4
1:28987448|29011907	ENSG00000159023_5
1:28993330|28997319	ENSG00000159023_6
1:29035826|29039426	ENSG00000159023_7
1:29053104|29065158	ENSG00000159023_8
1:29060422|29097935	ENSG00000159023_9
1:29064982|29097935	ENSG00000159023_10
1:29148080|29159486	ENSG00000116350_1
1:29154696|29154910	ENSG00000116350_2
1:30964674|30966197	ENSG00000134644_1
1:30974651|30982640	ENSG00000134644_2
1:30980062|30995220	ENSG00000134644_3
1:30992390|30995220	ENSG00000134644_4
1:30992390|31007102	ENSG00000134644_5
1:31337175|31339048	ENSG00000121766_1
1:31337175|31348974	ENSG00000121766_2
1:31338957|31348974	ENSG00000121766_3
1:31346640|31348974	ENSG00000121766_4
1:31348829|31348974	ENSG00000121766_5
1:31910038|31911826	ENSG00000184007_1
1:31915895|31919658	ENSG00000184007_2
1:32030298|32031640	ENSG00000121774_1
1:32030298|32033334	ENSG00000121774_2
1:32030298|32039573	ENSG00000121774_3
1:32031524|32038619	ENSG00000121774_4
1:32192311|32193300	ENSG00000084652_1
1:32224034|32224475	ENSG00000084623_1
1:32226171|32226530	ENSG00000084623_2
1:32279671|32280210	ENSG00000182866_1
1:32619560|32634792	ENSG00000176261_1
1:32627508|32634110	ENSG00000176261_2
1:32631827|32634110	ENSG00000176261_3
1:32633645|32634072	ENSG00000176261_4
1:32797592|32797843	ENSG00000134684_1
1:32948222|32949774	ENSG00000116514_1
1:33013207|33014594	ENSG00000004455_1
1:33280124|33280457	ENSG00000160094_1
1:33280124|33281811	ENSG00000160094_2
1:33294937|33295305	ENSG00000160094_3
1:34992234|34992387	ENSG00000271741_ENSG00000163867_1
1:34992234|35015162	ENSG00000271741_ENSG00000163867_2
1:35014697|35015162	ENSG00000271741_ENSG00000163867_3
1:35097317|35104769	ENSG00000197056_1
1:35187203|35188090	ENSG00000116560_1
1:35358925|35361789	ENSG00000146463_1
1:35381259|35389082	ENSG00000146463_2
1:35388910|35399576	ENSG00000146463_3
1:35405023|35405468	ENSG00000146463_4
1:35413972|35415714	ENSG00000146463_5
1:35478966|35479212	ENSG00000142687_1
1:35563767|35563909	ENSG00000020129_1
1:35739136|35746992	ENSG00000092853_1
1:35831427|35835993	ENSG00000134698_1
1:36009475|36014048	ENSG00000126070_1
1:36009475|36027298	ENSG00000126070_2
1:36292598|36296770	ENSG00000054118_1
1:36358239|36362656	ENSG00000196182_1
1:36361221|36362656	ENSG00000196182_2
1:36407380|36410593	n/a_7
1:37695910|37701818	ENSG00000134690_1
1:37864312|37868614	ENSG00000204084_1
1:37880085|37885825	ENSG00000204084_2
1:37886963|37887105	ENSG00000204084_3
1:37980586|37984779	ENSG00000183431_1
1:37987573|37987836	ENSG00000183431_2
1:38441203|38442939	n/a_8
1:38998171|39004183	ENSG00000174574_1
1:39368148|39380373	ENSG00000127603_1
1:39439274|39439500	ENSG00000127603_2
1:39804878|39808315	n/a_9
1:39841135|39844640	ENSG00000043514_1
1:39853970|39857417	ENSG00000043514_2
1:40064227|40064559	ENSG00000131236_1
1:40089410|40092507	ENSG00000131238_1
1:40190772|40202614	ENSG00000117000_1
1:40195632|40202614	ENSG00000117000_2
1:40202412|40231658	ENSG00000117000_3
1:40406736|40409835	ENSG00000084070_1
1:40406736|40417096	ENSG00000084070_2
1:41008794|41009589	ENSG00000171793_1
1:41070595|41075451	ENSG00000010803_1
1:41628749|41628947	ENSG00000127124_1
1:41848107|41849156	ENSG00000127124_2
1:42188737|42205863	ENSG00000198815_1
1:42265115|42278672	ENSG00000198815_2
1:42278348|42278672	ENSG00000198815_3
1:42482663|42498916	ENSG00000186409_1
1:42773563|42775479	ENSG00000164008_ENSG00000283580_1
1:43792102|43838311	ENSG00000126091_ENSG00000284989_1
1:43920404|43920928	ENSG00000126091_ENSG00000284989_2
1:44411981|44412722	ENSG00000187147_1
1:44757556|44758140	ENSG00000142945_1
1:45421725|45457871	ENSG00000070759_ENSG00000288208_1
1:45600385|45602365	ENSG00000132780_1
1:45615013|45616393	ENSG00000132780_2
1:45640210|45642499	ENSG00000159592_1
1:45642427|45655319	ENSG00000159592_2
1:45654543|45655319	ENSG00000159592_3
1:46055795|46066179	ENSG00000278139_ENSG00000117461_1
1:46077515|46080750	ENSG00000278139_ENSG00000117461_2
1:46565041|46572167	ENSG00000079277_1
1:46594113|46610204	ENSG00000079277_2
1:47368469|47375293	ENSG00000162368_1
1:47372955|47373107	ENSG00000162368_2
1:47374909|47375293	ENSG00000162368_3
1:48395267|48403882	ENSG00000132122_1
1:48411464|48413151	ENSG00000132122_2
1:50490588|50535457	ENSG00000185104_1
1:50567077|50596216	ENSG00000185104_2
1:50738863|50744775	ENSG00000185104_3
1:50854342|50857997	ENSG00000185104_4
1:50970358|50970497	ENSG00000123080_1
1:51363866|51366029	ENSG00000085832_1
1:51394381|51421858	ENSG00000085832_2
1:51402435|51408332	ENSG00000085832_3
1:51408135|51409696	ENSG00000085832_4
1:51750145|51761971	ENSG00000117859_1
1:51772605|51782643	ENSG00000117859_2
1:51781164|51782643	ENSG00000117859_3
1:51803814|51809401	ENSG00000078618_1
1:51810281|51814813	ENSG00000078618_2
1:51823664|51827869	ENSG00000078618_3
1:51823664|51834170	ENSG00000078618_4
1:51827796|51834170	ENSG00000078618_5
1:51831281|51840514	ENSG00000078618_6
1:51834017|51840514	ENSG00000078618_7
1:51836131|51840514	ENSG00000078618_8
1:51840226|51840514	ENSG00000078618_9
1:51840226|51855388	ENSG00000078618_10
1:52404681|52413991	ENSG00000134748_1
1:52445787|52461769	ENSG00000134744_1
1:52458336|52468267	ENSG00000134744_2
1:52477708|52481923	ENSG00000134744_3
1:52477708|52493662	ENSG00000134744_4
1:52481423|52509712	ENSG00000134744_5
1:52488909|52526373	ENSG00000134744_6
1:52493611|52497183	ENSG00000134744_7
1:52493611|52509712	ENSG00000134744_8
1:52509596|52526373	ENSG00000134744_9
1:52515891|52526373	ENSG00000134744_10
1:52941796|52988136	ENSG00000116171_1
1:52993403|52993702	ENSG00000116171_2
1:53233542|53235635	ENSG00000162385_1
1:53800693|53806517	ENSG00000058804_1
1:53809695|53832591	ENSG00000058804_2
1:53871372|53878722	ENSG00000058799_1
1:54040756|54043525	ENSG00000116209_1
1:54785983|54790908	ENSG00000006555_1
1:54807889|54812189	ENSG00000162398_1
1:55847856|55848019	n/a_10
1:58423655|58539306	n/a_11
1:58506060|58536741	ENSG00000162600_1
1:58506060|58539310	ENSG00000162600_2
1:58681785|58685251	ENSG00000162601_1
1:58681785|58690249	ENSG00000162601_2
1:58681785|58695207	ENSG00000162601_3
1:58690340|58695207	ENSG00000162601_4
1:59321536|59346398	ENSG00000172456_1
1:59321536|59378837	ENSG00000172456_2
1:59339958|59346398	ENSG00000172456_3
1:59339958|59378837	ENSG00000172456_4
1:59772768|59788702	ENSG00000172456_5
1:61109778|61112343	ENSG00000162599_1
1:61158875|61163075	ENSG00000162599_2
1:61683417|61709437	ENSG00000162604_1
1:62441488|62442299	ENSG00000162607_1
1:62444738|62448666	ENSG00000162607_2
1:62577262|62578966	ENSG00000116641_1
1:62803719|62821209	ENSG00000125703_1
1:63478764|63490218	ENSG00000142856_1
1:63478764|63508570	ENSG00000142856_2
1:64602806|64641969	ENSG00000158966_1
1:64629355|64641969	ENSG00000158966_2
1:64777623|64789514	ENSG00000162437_1
1:64869311|64873523	ENSG00000162434_1
1:64989435|64995088	ENSG00000162434_2
1:65364635|65366196	ENSG00000116675_1
1:65570473|65596593	ENSG00000116678_1
1:66891154|66905375	ENSG00000152763_1
1:66940028|66963160	ENSG00000198160_1
1:66946150|66947162	ENSG00000198160_2
1:66946150|66963160	ENSG00000198160_3
1:66946150|66976722	ENSG00000198160_4
1:66946153|66963160	ENSG00000198160_5
1:66958059|66959743	ENSG00000198160_6
1:66958059|66963160	ENSG00000198160_7
1:70292388|70306290	ENSG00000118454_1
1:70292388|70315566	ENSG00000118454_2
1:70417937|70424416	ENSG00000116761_1
1:71069276|71076877	ENSG00000132485_1
1:75500432|75541516	ENSG00000137968_1
1:75732644|75734871	ENSG00000117054_1
1:75732644|75750546	ENSG00000117054_2
1:75734791|75740110	ENSG00000117054_3
1:75739980|75750546	ENSG00000117054_4
1:77206640|77210489	ENSG00000142892_1
1:77206640|77212347	ENSG00000142892_2
1:77631850|77641655	ENSG00000036549_1
1:77633115|77641655	ENSG00000036549_2
1:77701369|77713281	ENSG00000077254_1
1:77701369|77715868	ENSG00000077254_2
1:77711747|77713281	ENSG00000077254_3
1:77711747|77714783	ENSG00000077254_4
1:77711747|77715868	ENSG00000077254_5
1:77717867|77725762	ENSG00000077254_6
1:77717867|77736158	ENSG00000077254_7
1:77801331|77807101	ENSG00000180488_1
1:77858938|77864028	ENSG00000180488_2
1:77916055|77918273	ENSG00000162614_1
1:77916055|77933479	ENSG00000162614_2
1:77933414|77936044	ENSG00000162614_3
1:78649849|78650652	ENSG00000137965_1
1:78666572|78673091	n/a_12
1:84179177|84185182	ENSG00000142875_1
1:84179177|84197824	ENSG00000142875_2
1:84179177|84214317	ENSG00000142875_3
1:85270618|85270906	ENSG00000142867_1
1:86715724|86719635	ENSG00000097033_1
1:86715724|86724405	ENSG00000097033_2
1:86718584|86719635	ENSG00000097033_3
1:86719507|86724405	ENSG00000097033_4
1:88740988|88760376	ENSG00000065243_1
1:88740988|88771879	ENSG00000065243_2
1:88760222|88771879	ENSG00000065243_3
1:88770352|88771879	ENSG00000065243_4
1:88771421|88771879	ENSG00000065243_5
1:88784639|88786213	ENSG00000065243_6
1:88949091|88955225	ENSG00000137944_1
1:89549915|89584789	ENSG00000197147_1
1:89686470|89714851	ENSG00000171488_1
1:90916640|90918154	ENSG00000122482_1
1:90973153|90982370	ENSG00000122482_2
1:91861471|91861644	ENSG00000069702_1
1:92333391|92345914	ENSG00000122484_1
1:92333391|92363770	ENSG00000122484_2
1:92333391|92380873	ENSG00000122484_3
1:92563642|92639237	ENSG00000067208_1
1:92605307|92607727	ENSG00000067208_2
1:92605307|92636336	ENSG00000067208_3
1:92605307|92639237	ENSG00000067208_4
1:92665939|92693899	ENSG00000067208_5
1:92693802|92704744	ENSG00000067208_6
1:92725598|92736627	ENSG00000067208_7
1:93154656|93160226	ENSG00000117500_1
1:93183328|93193744	ENSG00000122483_1
1:93183360|93192106	ENSG00000122483_2
1:93183360|93197163	ENSG00000122483_3
1:93210802|93216746	ENSG00000122483_4
1:93210850|93232593	ENSG00000122483_5
1:93212101|93232593	ENSG00000122483_6
1:93217738|93226449	ENSG00000122483_7
1:93217738|93232593	ENSG00000122483_8
1:93226333|93232593	ENSG00000122483_9
1:93305388|93309790	n/a_13
1:93305388|93325895	n/a_14
1:93324635|93325895	n/a_15
1:93544107|93549426	ENSG00000137942_1
1:93588977|93592393	ENSG00000137936_1
1:93876268|93877862	ENSG00000067334_1
1:94201720|94231643	ENSG00000137962_1
1:94455733|94468007	ENSG00000117528_1
1:94458607|94480606	ENSG00000117528_2
1:95124146|95173889	ENSG00000152078_ENSG00000271092_1
1:95138275|95151419	ENSG00000152078_ENSG00000271092_2
1:95143891|95151419	ENSG00000271092_ENSG00000152078_1
1:95143891|95152602	ENSG00000152078_ENSG00000271092_3
1:95143891|95173889	ENSG00000271092_ENSG00000152078_2
1:95237348|95239909	ENSG00000271092_ENSG00000122481_1
1:96751425|96770851	ENSG00000117569_1
1:96769703|96785254	ENSG00000117569_2
1:96769719|96785254	ENSG00000117569_3
1:97305259|97306297	ENSG00000188641_1
1:97450059|97515941	ENSG00000188641_2
1:97515726|97549744	ENSG00000188641_3
1:97549560|97573970	ENSG00000188641_4
1:97573760|97573970	ENSG00000188641_5
1:97679095|97699547	ENSG00000188641_6
1:99429460|99544744	n/a_16
1:99662319|99667766	ENSG00000099260_1
1:99725217|99729748	ENSG00000156869_1
1:99993537|99999415	ENSG00000283761_ENSG00000117620_1
1:100007034|100017815	ENSG00000283761_ENSG00000117620_2
1:100123210|100125942	ENSG00000156876_1
1:100136882|100137085	ENSG00000122435_1
1:100136882|100140514	ENSG00000122435_2
1:100377546|100390824	ENSG00000079335_1
1:100390732|100442996	ENSG00000079335_2
1:100390732|100455492	ENSG00000079335_3
1:100906852|100921841	ENSG00000162695_1
1:103565435|103575540	ENSG00000240038_1
1:103565435|103621893	n/a_17
1:103565435|103716018	n/a_18
1:107284578|107324922	ENSG00000162631_1
1:107642619|107705061	ENSG00000134215_1
1:107683488|107705061	ENSG00000134215_2
1:108148279|108161293	ENSG00000085491_1
1:108181941|108195480	ENSG00000085491_2
1:108331171|108338690	n/a_19
1:108650211|108657579	ENSG00000162639_1
1:108752257|108760085	ENSG00000116266_1
1:108793582|108800305	ENSG00000116266_2
1:108981733|108991329	ENSG00000085433_1
1:109002224|109004715	ENSG00000085433_2
1:109002224|109004718	ENSG00000085433_3
1:109223978|109231786	ENSG00000031698_1
1:109340724|109345881	ENSG00000134243_1
1:109582437|109586882	ENSG00000065135_1
1:110891392|110892533	ENSG00000143119_1
1:111131424|111137586	ENSG00000156171_1
1:111147642|111153371	ENSG00000134255_1
1:111147642|111161296	ENSG00000134255_2
1:111147642|111174963	ENSG00000134255_3
1:111147647|111161296	ENSG00000134255_4
1:112555868|112611003	ENSG00000007341_1
1:112576986|112582472	ENSG00000007341_2
1:112591525|112598086	ENSG00000007341_3
1:112591525|112618369	ENSG00000007341_4
1:112653598|112659779	ENSG00000116489_1
1:112653598|112667145	ENSG00000116489_2
1:113819577|113834439	ENSG00000134242_1
1:113825142|113834439	ENSG00000134242_2
1:113829592|113834439	ENSG00000134242_3
1:113834910|113855049	ENSG00000134242_4
1:113848540|113855049	ENSG00000134242_5
1:113852027|113855049	ENSG00000134242_6
1:113854471|113855049	ENSG00000134242_7
1:113856382|113858573	ENSG00000134242_8
1:113940382|113941085	ENSG00000163349_1
1:114463104|114463556	ENSG00000197323_1
1:114463104|114464388	ENSG00000197323_2
1:114599274|114623099	ENSG00000175984_1
1:114719579|114720717	ENSG00000009307_1
1:114733732|114738072	ENSG00000009307_2
1:115050356|115060538	ENSG00000134198_1
1:117402186|117405645	ENSG00000198162_1
1:117402186|117414831	ENSG00000198162_2
1:117402186|117420649	ENSG00000198162_3
1:117402186|117442325	ENSG00000198162_4
1:117402186|117466427	ENSG00000198162_5
1:117626447|117626708	ENSG00000183508_1
1:117911994|117918736	ENSG00000196505_1
1:145405098|145414849	n/a_20
1:145771711|145788966	ENSG00000265491_1
1:145771711|145799396	ENSG00000265491_2
1:145784178|145794196	ENSG00000265491_3
1:145784539|145788966	ENSG00000265491_4
1:145784539|145794196	ENSG00000265491_5
1:145839890|145841071	ENSG00000186141_1
1:145839890|145842477	ENSG00000186141_2
1:145977831|145978096	ENSG00000121851_1
1:147252623|147259918	ENSG00000131778_1
1:147275354|147285487	ENSG00000131778_2
1:147286298|147287733	ENSG00000131778_3
1:149655699|149669310	n/a_21
1:149959684|149964349	ENSG00000264522_1
1:150091937|150110627	ENSG00000136631_1
1:150223186|150229237	ENSG00000143401_1
1:150226608|150229237	ENSG00000143401_2
1:150226608|150230693	ENSG00000143401_3
1:150334935|150335241	ENSG00000117360_1
1:150334935|150338326	ENSG00000117360_2
1:150440923|150446401	ENSG00000163125_1
1:150446226|150446401	ENSG00000163125_2
1:150492411|150496908	ENSG00000143374_1
1:150620890|150621072	ENSG00000143420_1
1:150693458|150694850	ENSG00000143457_1
1:150719473|150721740	n/a_22
1:150927704|150927974	ENSG00000143379_1
1:150927704|150941428	ENSG00000143379_2
1:150951365|150962719	ENSG00000143379_3
1:150960563|150962158	ENSG00000143379_4
1:151024611|151025673	ENSG00000143363_1
1:151024611|151027327	ENSG00000143363_2
1:151025515|151027327	ENSG00000143363_3
1:151027233|151028944	ENSG00000143363_4
1:151088190|151118139	ENSG00000143458_1
1:151117392|151118139	ENSG00000143458_2
1:151166934|151167414	ENSG00000163156_1
1:151342547|151342743	ENSG00000143390_1
1:151427823|151430841	ENSG00000143442_1
1:151440928|151442205	ENSG00000143442_2
1:151638888|151639119	ENSG00000143376_1
1:151638888|151668635	ENSG00000143376_2
1:151658235|151658427	ENSG00000143376_3
1:153816273|153818171	ENSG00000143614_1
1:153886923|153889725	ENSG00000143614_2
1:154170400|154176248	ENSG00000143549_1
1:154172908|154173201	ENSG00000143549_2
1:154172908|154176248	ENSG00000143549_3
1:154227282|154228725	ENSG00000143569_1
1:154234591|154235291	ENSG00000143569_2
1:154234591|154246375	ENSG00000143569_3
1:154243643|154246375	ENSG00000143569_4
1:154251481|154255219	ENSG00000143569_5
1:154258977|154260029	ENSG00000143569_6
1:154334107|154341062	ENSG00000143515_1
1:154534478|154535400	ENSG00000163239_1
1:154588551|154597267	ENSG00000160710_1
1:155239616|155240077	ENSG00000177628_1
1:155337589|155415923	ENSG00000116539_1
1:155352706|155354630	ENSG00000116539_2
1:155357316|155357749	ENSG00000116539_3
1:155378281|155380116	ENSG00000116539_4
1:155378281|155395553	ENSG00000116539_5
1:155395459|155439068	ENSG00000116539_6
1:155438327|155439068	ENSG00000116539_7
1:155438327|155459898	ENSG00000116539_8
1:155438327|155482449	ENSG00000116539_9
1:155521100|155521618	ENSG00000116539_10
1:155661307|155773210	n/a_23
1:155661307|155777820	n/a_24
1:155668627|155670464	ENSG00000163374_1
1:155668627|155675096	ENSG00000163374_2
1:155668627|155679512	ENSG00000163374_3
1:155668627|155773210	n/a_25
1:155670320|155679512	ENSG00000163374_4
1:155670320|155784089	n/a_26
1:155672560|155679512	ENSG00000163374_5
1:155674685|155675096	ENSG00000163374_6
1:155674685|155679512	ENSG00000163374_7
1:155675010|155679512	ENSG00000163374_8
1:155675010|155680456	ENSG00000163374_9
1:155675010|155784089	n/a_27
1:155676548|155679512	ENSG00000163374_10
1:155676548|155680456	ENSG00000163374_11
1:155676548|155784089	n/a_28
1:155725382|155726019	ENSG00000132676_1
1:155767425|155773210	ENSG00000116580_1
1:155771067|155773210	ENSG00000116580_2
1:155777622|155784089	ENSG00000116580_3
1:155783986|155795151	ENSG00000116580_4
1:155813634|155814449	ENSG00000116580_5
1:155853276|155853806	ENSG00000116580_6
1:155867965|155868791	ENSG00000132718_1
1:155904311|155904804	ENSG00000143622_1
1:155921375|155925843	ENSG00000132680_1
1:155925632|155925843	ENSG00000132680_2
1:155926676|155927156	ENSG00000132680_3
1:156232320|156233728	ENSG00000160783_ENSG00000260238_1
1:156317166|156334918	ENSG00000163468_1
1:156318868|156321025	ENSG00000163468_2
1:156333547|156334918	ENSG00000163468_3
1:156475108|156477202	ENSG00000116604_1
1:157680702|157696327	ENSG00000160856_1
1:157797101|157800085	ENSG00000163534_1
1:158678401|158683496	ENSG00000163554_1
1:159918763|159920537	ENSG00000158710_1
1:160294484|160299264	ENSG00000122218_1
1:160316219|160332557	ENSG00000122218_2
1:160323431|160332557	ENSG00000122218_3
1:160813636|160814761	ENSG00000122224_1
1:160836195|160839049	ENSG00000122223_1
1:161102048|161102375	ENSG00000143256_1
1:161217986|161218723	ENSG00000158869_1
1:161519589|161605089	n/a_29
1:161601240|161605089	n/a_30
1:161846449|161853323	ENSG00000118217_1
1:162287344|162300706	ENSG00000198929_1
1:164332243|164335722	n/a_31
1:165695252|165695397	ENSG00000143149_1
1:165890204|165891322	ENSG00000143179_1
1:167765583|167773368	ENSG00000197965_1
1:167951800|167975015	ENSG00000143164_1
1:167966629|167975015	ENSG00000143164_2
1:168038371|168045227	ENSG00000143164_3
1:168063621|168068463	ENSG00000143164_4
1:168297724|168308877	ENSG00000143178_1
1:168867740|168867951	n/a_32
1:169795829|169807929	ENSG00000000460_1
1:169836927|169850327	ENSG00000000460_2
1:169978085|170031975	ENSG00000075945_1
1:170542491|170552430	ENSG00000120370_1
1:170807455|170825796	n/a_33
1:171523221|171527844	ENSG00000117523_1
1:171523221|171532961	ENSG00000117523_2
1:171524821|171532961	ENSG00000117523_3
1:171524821|171537473	ENSG00000117523_4
1:171535428|171537473	ENSG00000117523_5
1:171568247|171575128	ENSG00000117523_6
1:171579354|171587751	ENSG00000117523_7
1:171710714|171719221	ENSG00000117533_1
1:171858413|171864293	ENSG00000197959_1
1:172032402|172131288	ENSG00000197959_2
1:172068819|172131288	ENSG00000197959_3
1:172092824|172182896	ENSG00000197959_4
1:172092824|172253682	ENSG00000197959_5
1:172117532|172308839	ENSG00000197959_6
1:172131175|172253682	ENSG00000197959_7
1:172131175|172308839	ENSG00000197959_8
1:172140480|172144437	ENSG00000197959_9
1:172444615|172455045	ENSG00000180999_1
1:172551512|172557794	ENSG00000094975_1
1:172551512|172579267	ENSG00000094975_2
1:172555869|172557794	ENSG00000094975_3
1:172569019|172579267	ENSG00000094975_4
1:172600064|172602787	ENSG00000094975_5
1:173440463|173442097	n/a_34
1:173733713|173734286	ENSG00000076321_1
1:173836940|173838259	ENSG00000117593_1
1:173941265|173943588	ENSG00000135870_1
1:174241483|174305127	ENSG00000152061_1
1:174250475|174278779	ENSG00000152061_2
1:174272414|174305127	ENSG00000152061_3
1:174275833|174278779	ENSG00000152061_4
1:174275833|174305127	ENSG00000152061_5
1:174370979|174394145	ENSG00000152061_6
1:174969277|174982905	ENSG00000152061_7
1:175004614|175010148	ENSG00000116161_1
1:176027572|176046324	ENSG00000143207_1
1:176043186|176046324	ENSG00000143207_2
1:176081152|176116681	ENSG00000143207_3
1:176116624|176144100	ENSG00000143207_4
1:176116624|176149074	ENSG00000143207_5
1:176144005|176149074	ENSG00000143207_6
1:176149006|176163891	ENSG00000143207_7
1:176162869|176163891	ENSG00000143207_8
1:176162869|176176007	ENSG00000143207_9
1:178456721|178467421	ENSG00000075391_1
1:178877498|178886120	ENSG00000116191_1
1:179120190|179121867	ENSG00000143322_1
1:179131311|179131481	ENSG00000143322_2
1:179131311|179133374	ENSG00000143322_3
1:179337837|179342943	ENSG00000057252_1
1:179889313|179908673	ENSG00000143337_1
1:179900126|179908673	ENSG00000143337_2
1:179901302|179907864	ENSG00000143337_3
1:179986169|179997175	ENSG00000135837_1
1:179986169|180006567	ENSG00000135837_2
1:179996553|179997175	ENSG00000135837_3
1:180003174|180006567	ENSG00000135837_4
1:180003174|180024582	ENSG00000135837_5
1:180019949|180021009	ENSG00000135837_6
1:180062220|180065272	ENSG00000135837_7
1:180062220|180075221	ENSG00000135837_8
1:180078463|180080661	ENSG00000135837_9
1:180314692|180430262	ENSG00000230124_1
1:180397516|180413471	ENSG00000230124_2
1:180984677|180993425	ENSG00000135823_1
1:180984677|181005463	ENSG00000135823_2
1:182853306|182858894	ENSG00000135829_1
1:184477386|184619630	ENSG00000116667_1
1:184477465|184619630	ENSG00000116667_2
1:184590739|184619630	ENSG00000116667_3
1:184702811|184711877	ENSG00000116406_1
1:184823167|184823742	ENSG00000135842_1
1:185124944|185137796	ENSG00000121486_1
1:185174372|185231708	ENSG00000116668_1
1:185214507|185231708	ENSG00000116668_2
1:186318447|186318828	ENSG00000047410_1
1:186385988|186389624	ENSG00000157181_1
1:186388442|186389624	ENSG00000157181_2
1:186406083|186419077	ENSG00000157181_3
1:186411811|186417654	ENSG00000157181_4
1:186451179|186470395	n/a_35
1:186893011|186911389	ENSG00000116711_1
1:186906965|186911389	ENSG00000116711_2
1:187269396|187329060	n/a_36
1:187303466|187329060	n/a_37
1:193069034|193077050	ENSG00000116747_1
1:193150304|193152444	ENSG00000134371_1
1:193203795|193212477	ENSG00000134371_2
1:197117789|197125191	ENSG00000066279_1
1:198220999|198253180	ENSG00000151414_1
1:198696712|198704498	ENSG00000081237_1
1:200043774|200048818	ENSG00000116833_1
1:200592080|200593769	ENSG00000118193_1
1:200614318|200615609	ENSG00000118193_2
1:200648439|200649226	ENSG00000118197_1
1:200665937|200666751	ENSG00000118197_2
1:200760839|200761098	ENSG00000118200_1
1:200760839|200815644	ENSG00000118200_2
1:200760839|200832845	ENSG00000118200_3
1:201852104|201857194	ENSG00000198700_1
1:202157739|202158301	ENSG00000143851_1
1:203707009|203708104	ENSG00000058668_1
1:203847184|203847687	ENSG00000257315_ENSG00000058673_1
1:204112915|204114605	ENSG00000143842_1
1:205268950|205269884	ENSG00000133069_1
1:205616478|205620838	ENSG00000158711_1
1:205616478|205623891	ENSG00000158711_2
1:205618957|205620838	ENSG00000158711_3
1:205619966|205620204	ENSG00000158711_4
1:205723926|205729621	ENSG00000069275_1
1:205727700|205729621	ENSG00000069275_2
1:207359546|207362779	ENSG00000196352_1
1:207616575|207620065	ENSG00000203710_1
1:207757014|207759724	ENSG00000117335_1
1:207770321|207785682	ENSG00000117335_2
1:207770321|207790345	ENSG00000117335_3
1:211353239|211354467	ENSG00000082512_1
1:211778918|211783502	ENSG00000123684_1
1:211778918|211787727	ENSG00000123684_2
1:211778918|211793190	ENSG00000123684_3
1:211783229|211793190	ENSG00000123684_4
1:212100252|212102952	ENSG00000143476_1
1:212293020|212333598	ENSG00000066027_1
1:212333497|212347406	ENSG00000066027_2
1:212333497|212349242	ENSG00000066027_3
1:212342188|212347406	ENSG00000066027_4
1:212356626|212357284	ENSG00000066027_5
1:212802701|212807848	ENSG00000203705_1
1:212804320|212804651	ENSG00000203705_2
1:212863725|212870184	ENSG00000162769_1
1:212863725|212885396	ENSG00000162769_2
1:212866516|212872818	ENSG00000162769_3
1:212872678|212885396	ENSG00000162769_4
1:213071006|213104569	ENSG00000136643_1
1:213071006|213117410	ENSG00000136643_2
1:213077696|213117410	ENSG00000136643_3
1:213996469|214011715	ENSG00000117707_1
1:214390988|214398001	ENSG00000152104_1
1:215575901|215579137	ENSG00000136636_1
1:217610321|217614202	ENSG00000092978_1
1:217614141|217620499	ENSG00000092978_2
1:218302294|218307632	ENSG00000067533_1
1:219193082|219218712	n/a_38
1:219193082|219241308	n/a_39
1:220005248|220007338	ENSG00000136628_1
1:220006106|220007338	ENSG00000136628_2
1:220157270|220157906	ENSG00000118873_1
1:220182257|220182931	ENSG00000118873_2
1:220212887|220213979	ENSG00000118873_3
1:222594236|222603276	n/a_40
1:222650292|222654793	ENSG00000154305_1
1:222650634|222650885	ENSG00000154305_2
1:222651977|222652332	ENSG00000154305_3
1:222715684|222724164	ENSG00000162819_1
1:222724092|222725555	ENSG00000162819_2
1:222724092|222725569	ENSG00000162819_3
1:222724092|222730177	ENSG00000162819_4
1:222724100|222725555	ENSG00000162819_5
1:222830929|222837066	ENSG00000154309_1
1:223132475|223137263	ENSG00000187554_1
1:223264630|223296890	ENSG00000143502_1
1:223804174|223806947	ENSG00000143514_1
1:224231226|224233289	ENSG00000143748_1
1:224304736|224305166	ENSG00000143748_2
1:224317694|224317930	ENSG00000143748_3
1:224411427|224413335	ENSG00000162923_1
1:224952670|224974153	ENSG00000185842_1
1:224952670|225007544	ENSG00000185842_2
1:226152335|226166000	ENSG00000182827_1
1:226159184|226164929	ENSG00000182827_2
1:226159184|226166000	ENSG00000182827_3
1:226161531|226166000	ENSG00000182827_4
1:227004994|227017050	ENSG00000143776_1
1:227193786|227213219	ENSG00000143776_2
1:227193786|227317246	ENSG00000143776_3
1:229286486|229304000	ENSG00000168118_1
1:229444914|229449190	ENSG00000069248_1
1:229539456|229549584	ENSG00000135776_1
1:230663141|230675124	ENSG00000135775_1
1:230945389|230961303	ENSG00000143643_1
1:230954333|230961303	ENSG00000143643_2
1:231370562|231374099	ENSG00000287856_ENSG00000135766_1
1:231537213|231542611	ENSG00000270106_ENSG00000116918_1
1:231795242|231818517	ENSG00000270106_ENSG00000162946_1
1:231818329|231818517	ENSG00000270106_ENSG00000162946_2
1:231818329|231819150	ENSG00000270106_ENSG00000162946_3
1:232460887|232483966	ENSG00000116991_1
1:232464840|232483966	ENSG00000116991_2
1:233078898|233095863	ENSG00000135749_1
1:233198939|233236980	ENSG00000135749_2
1:233217899|233227371	ENSG00000135749_3
1:235152706|235155112	ENSG00000188739_ENSG00000054267_1
1:235194013|235196115	ENSG00000054267_1
1:235194013|235214026	ENSG00000054267_2
1:235194013|235221662	ENSG00000054267_3
1:235194013|235260752	ENSG00000054267_4
1:235196031|235214026	ENSG00000054267_5
1:235213877|235221662	ENSG00000054267_6
1:235219793|235229385	ENSG00000054267_7
1:235223166|235231189	ENSG00000054267_8
1:235335242|235342883	ENSG00000285053_1
1:235341708|235342883	ENSG00000285053_2
1:235437322|235438922	ENSG00000285053_ENSG00000284770_1
1:235437322|235441882	ENSG00000285053_ENSG00000284770_2
1:235686949|235697272	ENSG00000143669_1
1:235724028|235746527	ENSG00000143669_2
1:235773842|235782087	ENSG00000143669_3
1:235780865|235782087	ENSG00000143669_4
1:235800320|235801097	ENSG00000143669_5
1:235830226|235833667	ENSG00000143669_6
1:236024070|236038253	ENSG00000116962_1
1:236414260|236427450	ENSG00000186197_1
1:236537497|236541710	ENSG00000116977_1
1:236803428|236806233	ENSG00000116984_1
1:236861125|236873840	ENSG00000116984_2
1:242814629|242814807	n/a_41
1:243293091|243344331	ENSG00000054282_1
1:243293091|243426558	ENSG00000054282_2
1:243304713|243316893	ENSG00000054282_3
1:243316755|243426558	ENSG00000054282_4
1:243330540|243344331	ENSG00000054282_5
1:243545510|243573048	ENSG00000117020_1
1:243545510|243695716	ENSG00000117020_2
1:243613671|243637742	ENSG00000117020_3
1:243613671|243664883	ENSG00000117020_4
1:243613671|243695716	ENSG00000117020_5
1:243683197|243843282	ENSG00000117020_6
1:243695591|243735747	ENSG00000117020_7
1:243828487|243843282	ENSG00000117020_8
1:243828536|243843282	ENSG00000117020_9
1:244843135|244848856	ENSG00000153187_1
1:245002121|245017326	ENSG00000203666_1
1:245002121|245059458	ENSG00000203666_2
1:245017242|245083688	ENSG00000203666_3
1:245811002|245863886	ENSG00000185420_1
1:245858496|245863886	ENSG00000185420_2
1:245858496|245929937	ENSG00000185420_3
1:245915530|245929937	ENSG00000185420_4
1:246437148|246440124	ENSG00000185420_5
1:246548545|246551302	ENSG00000162851_1
1:246591512|246591941	ENSG00000162852_1
1:246621429|246634587	ENSG00000162852_2
1:246631359|246631924	ENSG00000162852_3
1:246726892|246740301	ENSG00000143653_1
1:247138716|247159813	ENSG00000196418_1
1:247155566|247159813	ENSG00000196418_2
1:247156406|247159813	ENSG00000196418_3
1:247157000|247159813	ENSG00000196418_4
1:247159006|247159813	ENSG00000196418_5
1:247860617|247868063	ENSG00000162722_1
10:179994|249088	ENSG00000015171_1
10:472439|486530	ENSG00000151240_1
10:829385|845055	ENSG00000107929_1
10:836403|845055	ENSG00000107929_2
10:1056348|1072293	ENSG00000047056_1
10:1072116|1078003	ENSG00000047056_2
10:1072116|1080476	ENSG00000047056_3
10:1072116|1096246	ENSG00000047056_4
10:1080011|1080476	ENSG00000047056_5
10:1084403|1096246	ENSG00000047056_6
10:3118782|3120044	ENSG00000067057_1
10:4830675|4839826	ENSG00000165568_1
10:4830675|4847230	ENSG00000165568_2
10:4830675|4847299	ENSG00000165568_3
10:4830675|4873307	n/a_42
10:4830675|4909606	n/a_43
10:4830675|4933330	n/a_44
10:4873214|4889923	n/a_45
10:4996037|4997471	ENSG00000151632_1
10:5699525|5714207	ENSG00000108021_1
10:5720544|5727123	ENSG00000108021_2
10:5720544|5731203	ENSG00000108021_3
10:5766494|5768384	ENSG00000057608_1
10:5768213|5773941	ENSG00000057608_2
10:5773842|5800705	ENSG00000057608_3
10:5785142|5800705	ENSG00000057608_4
10:5785142|5811956	ENSG00000057608_5
10:5794885|5800705	ENSG00000057608_6
10:5796763|5800705	ENSG00000057608_7
10:5959754|5960567	ENSG00000134470_1
10:6101271|6106238	ENSG00000134453_1
10:6456674|6464404	ENSG00000065675_1
10:6491683|6498558	ENSG00000065675_2
10:7243558|7285954	ENSG00000198879_1
10:7276892|7285954	ENSG00000198879_2
10:7283904|7285954	ENSG00000198879_3
10:7367649|7381949	ENSG00000198879_4
10:7370281|7381949	ENSG00000198879_5
10:7759890|7766103	ENSG00000151657_1
10:7796121|7802854	ENSG00000165629_1
10:7797047|7802854	ENSG00000165629_2
10:8180931|8181680	n/a_46
10:11249153|11257872	ENSG00000048740_1
10:11249153|11288552	ENSG00000048740_2
10:11321207|11329097	ENSG00000048740_3
10:11597631|11601980	ENSG00000148429_1
10:11929865|11952249	ENSG00000151461_1
10:11936545|11948508	ENSG00000151461_2
10:11942665|11948508	ENSG00000151461_3
10:11942665|11952249	ENSG00000151461_4
10:11955232|11964125	ENSG00000151461_5
10:11993005|12014184	ENSG00000151461_6
10:11997672|12014184	ENSG00000151461_7
10:12028745|12035441	ENSG00000151461_8
10:12081472|12094271	ENSG00000181192_1
10:12081472|12101181	ENSG00000181192_2
10:12106246|12108015	ENSG00000181192_3
10:12118749|12118918	ENSG00000181192_4
10:12118749|12120267	ENSG00000181192_5
10:12209967|12210322	ENSG00000151465_1
10:12215740|12238485	ENSG00000151465_2
10:12553225|12666810	ENSG00000183049_1
10:12649654|12666810	ENSG00000183049_2
10:13127745|13133581	ENSG00000123240_1
10:13127745|13136897	ENSG00000123240_2
10:13132067|13136897	ENSG00000123240_3
10:13659323|13663509	ENSG00000151474_1
10:14825479|14828272	ENSG00000185267_1
10:14848609|14867909	ENSG00000187522_1
10:14935463|14945189	ENSG00000152457_1
10:14936538|14945189	ENSG00000152457_2
10:15128350|15130312	ENSG00000152465_1
10:15135274|15141557	ENSG00000152465_2
10:15575489|15592304	ENSG00000077943_1
10:15816835|15821726	ENSG00000148481_1
10:15816835|15843272	ENSG00000148481_2
10:15816835|15847943	ENSG00000148481_3
10:15821656|15843272	ENSG00000148481_4
10:15821656|15847943	ENSG00000148481_5
10:15833630|15834616	ENSG00000148481_6
10:15833630|15843272	ENSG00000148481_7
10:15833630|15847943	ENSG00000148481_8
10:16158164|16158517	n/a_47
10:16695023|16734064	ENSG00000148484_1
10:16752539|16782084	ENSG00000148484_2
10:16955886|16956358	ENSG00000107611_1
10:17323065|17331552	ENSG00000148488_1
10:17359514|17390620	ENSG00000148488_2
10:17700191|17705741	ENSG00000136738_1
10:17704431|17705741	ENSG00000136738_2
10:18609845|18616293	ENSG00000241058_1
10:20143295|20177409	ENSG00000120594_1
10:20147784|20177409	ENSG00000120594_2
10:20245345|20245505	ENSG00000120594_3
10:21681332|21727928	ENSG00000078403_1
10:21688491|21727928	ENSG00000078403_2
10:21730900|21735235	ENSG00000078403_3
10:21928506|21929141	ENSG00000136770_1
10:22317884|22319018	ENSG00000148444_ENSG00000269897_1
10:22539971|22542047	ENSG00000150867_1
10:22567851|22609717	ENSG00000150867_2
10:22581832|22609717	ENSG00000150867_3
10:22591629|22609717	ENSG00000150867_4
10:22607927|22647876	ENSG00000150867_5
10:24219626|24219909	ENSG00000120549_1
10:24219626|24222455	ENSG00000120549_2
10:24219626|24246437	ENSG00000120549_3
10:24380869|24384423	ENSG00000120549_4
10:24432995|24438479	ENSG00000120549_5
10:24494500|24513434	ENSG00000120549_6
10:24527936|24536893	ENSG00000120549_7
10:26500819|26511906	ENSG00000077420_1
10:26500819|26513660	ENSG00000077420_2
10:26503197|26511906	ENSG00000077420_3
10:26503197|26513660	ENSG00000077420_4
10:26511747|26513660	ENSG00000077420_5
10:26533439|26541692	ENSG00000077420_6
10:26590135|26591413	n/a_48
10:26704677|26705394	ENSG00000148459_1
10:26759062|26770345	ENSG00000136754_1
10:26765218|26777241	ENSG00000136754_2
10:26823138|26823305	ENSG00000136754_3
10:27012882|27014711	ENSG00000107890_1
10:27022558|27048979	ENSG00000107890_2
10:27066487|27086609	ENSG00000107890_3
10:27114521|27116345	ENSG00000136758_1
10:27117576|27121448	ENSG00000136758_2
10:27120435|27121448	ENSG00000136758_3
10:27134039|27136385	ENSG00000136758_4
10:27142387|27145590	ENSG00000136758_5
10:27165064|27165539	ENSG00000120539_1
10:27180953|27181581	ENSG00000120539_2
10:27526828|27538028	ENSG00000099246_1
10:27532507|27533994	ENSG00000099246_2
10:28119651|28131691	ENSG00000150054_1
10:28147483|28150059	ENSG00000150054_2
10:28583399|28596041	ENSG00000095787_1
10:28595733|28608431	ENSG00000095787_2
10:29512735|29531288	ENSG00000197321_1
10:29550597|29555108	ENSG00000197321_2
10:29657969|29686651	ENSG00000197321_3
10:30026103|30029866	ENSG00000165757_1
10:30876998|30984426	ENSG00000183621_1
10:31355144|31358333	ENSG00000148516_1
10:31355144|31387266	ENSG00000148516_2
10:31355144|31387798	ENSG00000148516_3
10:31355147|31358333	ENSG00000148516_4
10:31355147|31387266	ENSG00000148516_5
10:31373018|31387266	ENSG00000148516_6
10:31373018|31461237	ENSG00000148516_7
10:31461037|31461237	ENSG00000148516_8
10:31461037|31502509	ENSG00000148516_9
10:31461073|31495838	ENSG00000148516_10
10:31820387|31843586	ENSG00000165322_1
10:31826304|31854206	ENSG00000165322_2
10:31908172|31910563	ENSG00000165322_3
10:32021022|32021287	ENSG00000170759_1
10:32034690|32037607	ENSG00000170759_2
10:32055423|32055593	ENSG00000170759_3
10:32451592|32456334	ENSG00000216937_1
10:32451592|32463049	ENSG00000216937_2
10:32451592|32474023	ENSG00000216937_3
10:32451592|32481782	ENSG00000216937_4
10:32462683|32481782	ENSG00000216937_5
10:32471064|32474023	ENSG00000216937_6
10:32471137|32481782	ENSG00000216937_7
10:32543300|32584304	ENSG00000216937_8
10:32543300|32635158	ENSG00000216937_9
10:32565558|32584304	ENSG00000216937_10
10:32565558|32623817	ENSG00000216937_11
10:32805015|32824604	ENSG00000216937_12
10:34131463|34284245	ENSG00000148498_1
10:34269657|34284245	ENSG00000148498_2
10:34372498|34384254	ENSG00000148498_3
10:34450317|34517159	ENSG00000148498_4
10:34515528|34545288	ENSG00000148498_5
10:34516979|34696419	ENSG00000148498_6
10:35060874|35071339	ENSG00000108094_1
10:35129348|35179276	ENSG00000095794_1
10:35137782|35152380	ENSG00000095794_2
10:35148368|35148921	ENSG00000095794_3
10:35483404|35516623	ENSG00000108100_1
10:35483404|35525999	ENSG00000108100_2
10:35516523|35530243	ENSG00000108100_3
10:37831232|37837712	ENSG00000198105_1
10:38012298|38017386	ENSG00000189180_1
10:42796474|42802218	ENSG00000165733_1
10:42816599|42817494	ENSG00000165733_2
10:43154897|43158931	ENSG00000169826_1
10:45395855|45412313	ENSG00000012779_1
10:45662580|45663842	ENSG00000172671_1
10:45946837|45965855	n/a_49
10:45975454|45988847	ENSG00000265354_1
10:46803846|46809088	n/a_50
10:48401612|48410168	ENSG00000107643_1
10:48479588|48483855	ENSG00000128805_1
10:49482687|49500696	ENSG00000225830_1
10:49493117|49506012	ENSG00000225830_2
10:49500538|49506012	ENSG00000225830_3
10:49869476|49934163	ENSG00000227345_1
10:49915917|49935142	ENSG00000227345_2
10:49932100|49935142	ENSG00000227345_3
10:49952126|49958480	ENSG00000178440_ENSG00000204152_1
10:50433476|50519921	ENSG00000198964_1
10:50433476|50523704	ENSG00000198964_2
10:50433476|50590247	ENSG00000198964_3
10:50460673|50519921	ENSG00000198964_4
10:50460673|50590247	ENSG00000198964_5
10:50519831|50590247	ENSG00000198964_6
10:51153164|51155836	ENSG00000185532_1
10:55575049|55578517	ENSG00000150275_1
10:61428926|61436248	ENSG00000196932_1
10:62496930|62498295	ENSG00000285837_1
10:63380318|63404965	ENSG00000171988_1
10:63610187|63619800	ENSG00000165476_1
10:65585665|65615761	n/a_51
10:67647415|67648816	ENSG00000183230_1
10:67939588|67941105	ENSG00000148634_1
10:67954595|68025676	ENSG00000148634_2
10:67966683|68014186	ENSG00000148634_3
10:67988663|68014186	ENSG00000148634_4
10:68296266|68306906	ENSG00000108187_1
10:68341184|68355401	ENSG00000204130_1
10:68346007|68355401	ENSG00000204130_2
10:68363590|68364113	ENSG00000204130_3
10:68383798|68386128	ENSG00000204130_4
10:68393138|68394451	ENSG00000204130_5
10:68394075|68394451	ENSG00000204130_6
10:68394075|68401737	ENSG00000204130_7
10:68430436|68430660	ENSG00000138346_1
10:68459104|68470163	ENSG00000138346_2
10:68468123|68470163	ENSG00000138346_3
10:68651846|68652594	ENSG00000138336_1
10:68747161|68747566	ENSG00000060339_1
10:68747374|68747566	ENSG00000060339_2
10:68754714|68757377	ENSG00000060339_3
10:68757294|68773099	ENSG00000060339_4
10:68761007|68773099	ENSG00000060339_5
10:68771206|68771445	ENSG00000060339_6
10:68771206|68773099	ENSG00000060339_7
10:68771206|68788328	ENSG00000060339_8
10:68786136|68786692	ENSG00000060339_9
10:68787927|68789915	ENSG00000060339_10
10:68911068|68914204	ENSG00000107625_1
10:68911068|68919981	ENSG00000107625_2
10:68913162|68914204	ENSG00000107625_3
10:68958464|68960249	ENSG00000165732_1
10:68959806|68960249	ENSG00000165732_2
10:69185987|69186550	ENSG00000156502_1
10:69364783|69369624	ENSG00000156515_1
10:69392125|69398828	ENSG00000156515_2
10:69483691|69485215	ENSG00000099282_1
10:69483691|69495689	ENSG00000099282_2
10:69495594|69504485	ENSG00000099282_3
10:70217812|70218817	ENSG00000180817_1
10:70844473|70859499	ENSG00000166224_1
10:72340789|72341170	ENSG00000148719_1
10:72551179|72566794	ENSG00000107745_1
10:72708283|72715902	ENSG00000156026_1
10:72708283|72728054	ENSG00000156026_2
10:72708283|72741845	ENSG00000156026_3
10:72715111|72715902	ENSG00000156026_4
10:72860423|72871580	ENSG00000156026_5
10:72868703|72871580	ENSG00000156026_6
10:73072029|73073827	ENSG00000122884_1
10:73152293|73160551	ENSG00000122882_1
10:73156275|73163950	ENSG00000122882_2
10:73174687|73233163	ENSG00000138286_1
10:73467553|73479517	ENSG00000107758_1
10:73474919|73479517	ENSG00000107758_2
10:73542803|73543131	ENSG00000166348_1
10:73692043|73713332	n/a_52
10:73817023|73824084	ENSG00000148660_1
10:73819532|73824084	ENSG00000148660_2
10:74070670|74072852	ENSG00000035403_1
10:74070670|74074903	ENSG00000035403_2
10:74134027|74138382	ENSG00000185009_1
10:74314667|74398579	ENSG00000156110_1
10:74394141|74398579	ENSG00000156110_2
10:75150514|75151106	ENSG00000156671_1
10:76036008|76058783	ENSG00000148655_1
10:77853354|77854370	ENSG00000151208_1
10:77982154|77984298	ENSG00000148606_1
10:77982154|77991167	ENSG00000148606_2
10:79310924|79311184	ENSG00000108175_1
10:80053396|80053586	n/a_53
10:80081841|80082204	ENSG00000133678_1
10:80468547|80469881	ENSG00000108219_1
10:84417771|84425893	ENSG00000107771_1
10:84417771|84438707	ENSG00000107771_2
10:84417771|84464016	ENSG00000107771_3
10:84417771|84477664	ENSG00000107771_4
10:84438512|84477664	ENSG00000107771_5
10:86443275|86446449	ENSG00000062650_1
10:86451967|86453831	ENSG00000062650_2
10:86453220|86460496	ENSG00000062650_3
10:86458989|86460496	ENSG00000062650_4
10:86467279|86473973	ENSG00000062650_5
10:86472208|86473973	ENSG00000062650_6
10:86517571|86518091	ENSG00000062650_7
10:87089562|87092654	ENSG00000148672_1
10:87508336|87521169	ENSG00000107789_1
10:87864454|87933251	ENSG00000171862_1
10:87875405|87880438	ENSG00000171862_2
10:87894025|87895777	ENSG00000171862_3
10:88893871|88905660	ENSG00000138134_1
10:88991579|89002730	ENSG00000026103_1
10:89719419|89729247	ENSG00000138182_1
10:89751346|89762835	ENSG00000138182_2
10:91830923|91836998	ENSG00000107854_1
10:91849512|91851336	ENSG00000107854_2
10:91939952|91942568	ENSG00000095564_1
10:91951403|91953873	ENSG00000095564_2
10:91951403|91956657	ENSG00000095564_3
10:91996369|92008275	ENSG00000095564_4
10:92461191|92508205	ENSG00000119912_1
10:92613040|92616832	ENSG00000138160_1
10:92628808|92630364	ENSG00000138160_2
10:92646729|92647756	ENSG00000138160_3
10:92873159|92920050	ENSG00000138190_1
10:92893349|92899644	ENSG00000138190_2
10:92893349|92909631	ENSG00000138190_3
10:92893349|92915913	ENSG00000138190_4
10:92893349|92920050	ENSG00000138190_5
10:92899599|92909631	ENSG00000138190_6
10:92909427|92955714	ENSG00000138190_7
10:93387797|93389154	ENSG00000138119_1
10:93404023|93409739	ENSG00000138119_2
10:93670770|93687449	ENSG00000148690_1
10:93684056|93687449	ENSG00000148690_2
10:94352310|94355093	ENSG00000173145_1
10:94441896|94474783	ENSG00000108239_1
10:94493365|94510179	ENSG00000108239_2
10:95381685|95410777	ENSG00000095637_1
10:95922016|95927332	ENSG00000188649_1
10:96544076|96565426	ENSG00000077147_1
10:96544076|96576829	ENSG00000077147_2
10:96626708|96645662	ENSG00000155629_1
10:96858292|96859176	ENSG00000196233_1
10:96858292|96907747	ENSG00000196233_2
10:96906246|96907747	ENSG00000196233_3
10:96907265|96907747	ENSG00000196233_4
10:96944113|96952196	ENSG00000196233_5
10:97030757|97034542	ENSG00000187122_1
10:97246272|97264906	ENSG00000213390_ENSG00000269891_1
10:97256318|97266125	ENSG00000213390_ENSG00000269891_2
10:97436417|97437750	ENSG00000171311_1
10:97436417|97438703	ENSG00000171311_2
10:97437191|97437750	ENSG00000171311_3
10:97437191|97438703	ENSG00000171311_4
10:97469646|97476744	ENSG00000155229_1
10:97656285|97656974	ENSG00000155252_ENSG00000249967_1
10:98162883|98209899	ENSG00000166024_1
10:98417581|98422505	ENSG00000107521_1
10:100293902|100294042	ENSG00000107593_1
10:100929317|100931078	ENSG00000119906_1
10:100937402|100938736	ENSG00000119906_2
10:100944026|100950753	ENSG00000119906_3
10:101667886|101676436	ENSG00000107829_1
10:101672915|101673673	ENSG00000107829_2
10:101672915|101676436	ENSG00000107829_3
10:101792839|101810314	ENSG00000198408_1
10:101797980|101800400	ENSG00000198408_2
10:101800242|101804019	ENSG00000198408_3
10:101806045|101810328	ENSG00000198408_4
10:101813030|101813606	ENSG00000198408_5
10:101889412|101957732	ENSG00000120029_1
10:101939863|101957732	ENSG00000120029_2
10:101975212|102006633	ENSG00000120029_3
10:102023477|102025248	ENSG00000120029_4
10:102023477|102033339	ENSG00000120029_5
10:102023477|102040125	ENSG00000120029_6
10:102025156|102025432	ENSG00000120029_7
10:102157019|102158214	ENSG00000166197_1
10:102258929|102260116	ENSG00000107862_1
10:102358039|102359435	ENSG00000107862_2
10:102362475|102365599	ENSG00000107862_3
10:102872448|102874661	ENSG00000270316_ENSG00000214435_1
10:103137176|103139479	ENSG00000076685_1
10:103139406|103174982	ENSG00000076685_2
10:103174858|103181328	ENSG00000076685_3
10:103373358|103380019	ENSG00000148835_1
10:103438015|103438808	ENSG00000148843_1
10:103439746|103440850	ENSG00000148843_2
10:103622470|103661114	ENSG00000107957_1
10:103905091|103910622	ENSG00000107960_1
10:104008177|104018908	ENSG00000065613_1
10:104018160|104018908	ENSG00000065613_2
10:104399360|104406793	ENSG00000120051_1
10:110118587|110126503	ENSG00000148700_1
10:110124017|110130486	ENSG00000148700_2
10:110124017|110132400	ENSG00000148700_3
10:110130363|110132400	ENSG00000148700_4
10:110596398|110598290	ENSG00000108055_1
10:110885253|110887886	ENSG00000150593_1
10:110885253|110890670	ENSG00000150593_2
10:110951608|110965061	ENSG00000108061_1
10:110964125|110965061	ENSG00000108061_2
10:110964125|110985765	ENSG00000108061_3
10:110992187|110998956	ENSG00000108061_4
10:112527087|112538330	ENSG00000151532_1
10:112527087|112668998	ENSG00000151532_2
10:112652069|112669009	ENSG00000151532_3
10:112668218|112668998	ENSG00000151532_4
10:113151725|113158069	ENSG00000148737_1
10:113876521|113884380	ENSG00000196865_1
10:114331803|114333295	ENSG00000169129_1
10:114545005|114547776	ENSG00000099204_1
10:114545005|114575599	ENSG00000099204_2
10:114970368|114974385	ENSG00000165832_1
10:115120185|115129535	ENSG00000107518_1
10:115120185|115165645	ENSG00000107518_2
10:116944924|116948997	ENSG00000187164_1
10:117243971|117253457	ENSG00000165646_1
10:117290186|117345449	ENSG00000165650_1
10:117318872|117341102	ENSG00000165650_2
10:117340980|117345449	ENSG00000165650_3
10:118729295|118730410	ENSG00000151893_1
10:119038238|119038439	ENSG00000107581_1
10:119069446|119071085	ENSG00000107581_2
10:119073441|119073937	ENSG00000107581_3
10:119160915|119162414	ENSG00000183605_1
10:119515509|119527424	ENSG00000148908_1
10:119526032|119527424	ENSG00000148908_2
10:119578726|119588248	ENSG00000151923_1
10:119930329|119933787	ENSG00000107651_1
10:120858643|120860282	ENSG00000120008_1
10:120889078|120905416	ENSG00000120008_2
10:121870006|121898969	ENSG00000107669_1
10:121870006|121902620	ENSG00000107669_2
10:122633926|122634076	ENSG00000187908_1
10:123345989|123356544	n/a_54
10:124408542|124412200	ENSG00000065154_1
10:124488422|124498128	ENSG00000107902_1
10:124681607|124682379	ENSG00000258539_ENSG00000189319_1
10:124681607|124706887	ENSG00000258539_ENSG00000189319_2
10:124706636|124706887	ENSG00000258539_ENSG00000189319_3
10:124942457|124943307	ENSG00000019995_1
10:124973645|124974398	ENSG00000019995_2
10:125038997|125111093	ENSG00000175029_1
10:126970702|126990603	ENSG00000150760_1
10:126970702|127000307	ENSG00000150760_2
10:126996748|126999435	ENSG00000150760_3
10:126996748|127000307	ENSG00000150760_4
10:127008732|127037816	ENSG00000150760_5
10:127023200|127026424	ENSG00000150760_6
10:128115940|128119319	ENSG00000148773_1
10:131308211|131309299	ENSG00000176769_1
10:131934458|131940694	ENSG00000175470_1
10:131934458|131945459	ENSG00000175470_2
10:131943968|131945459	ENSG00000175470_3
10:131970638|131973943	ENSG00000176171_1
10:132003045|132003346	n/a_55
10:132690392|132710456	ENSG00000068383_1
10:133398435|133399619	ENSG00000148824_ENSG00000254536_1
11:238998|244469	ENSG00000185627_1
11:460187|479152	ENSG00000174915_1
11:473895|479152	ENSG00000174915_2
11:581492|582081	ENSG00000070047_1
11:581962|587464	ENSG00000070047_2
11:2955744|2972243	ENSG00000205531_1
11:2969803|2972243	ENSG00000205531_2
11:2976024|2979237	ENSG00000205531_3
11:3723157|3735324	ENSG00000110713_1
11:3731391|3731578	ENSG00000110713_2
11:3768581|3768744	ENSG00000110713_3
11:3773632|3776021	ENSG00000110713_4
11:4070026|4074679	ENSG00000167323_1
11:5634631|5634861	ENSG00000258588_ENSG00000258659_1
11:5708173|5708603	ENSG00000132274_1
11:6392026|6393305	ENSG00000166311_1
11:6608694|6609408	ENSG00000166333_1
11:7461239|7469766	n/a_56
11:7597560|7621027	ENSG00000166387_1
11:8413495|8464822	ENSG00000130413_1
11:8452822|8464822	ENSG00000130413_2
11:9283371|9299701	ENSG00000166471_1
11:9286455|9299701	ENSG00000166471_2
11:9408486|9420698	ENSG00000205339_1
11:9433721|9435031	ENSG00000205339_2
11:9440455|9442197	ENSG00000205339_3
11:9713466|9732710	ENSG00000133789_1
11:9713466|9749183	ENSG00000133789_2
11:9724658|9732710	ENSG00000133789_3
11:9728053|9729451	ENSG00000133789_4
11:9738213|9749183	ENSG00000133789_5
11:9740181|9749183	ENSG00000133789_6
11:9747868|9748056	ENSG00000133789_7
11:10461515|10478730	ENSG00000133805_1
11:10594117|10603206	ENSG00000072952_1
11:11920342|11920494	ENSG00000170242_1
11:11920342|11933935	ENSG00000170242_2
11:12764179|12764434	ENSG00000187079_1
11:12862250|12864900	ENSG00000187079_2
11:12881005|12902113	ENSG00000187079_3
11:13413530|13421838	ENSG00000148925_1
11:13413530|13445181	ENSG00000148925_2
11:14294471|14295855	ENSG00000133818_1
11:14468681|14468860	ENSG00000129083_1
11:14771937|14789242	ENSG00000152270_1
11:16097609|16186955	ENSG00000110693_1
11:16183886|16186955	ENSG00000110693_2
11:16369413|16372825	ENSG00000110693_3
11:16476315|16589400	ENSG00000110693_4
11:16744601|16752894	ENSG00000110696_1
11:17101278|17112666	ENSG00000011405_1
11:17168677|17169806	ENSG00000011405_2
11:17295324|17296211	ENSG00000070081_1
11:17301744|17312120	ENSG00000070081_2
11:17336960|17337534	ENSG00000070081_3
11:17878208|17959636	ENSG00000129158_1
11:17878208|18008076	ENSG00000129158_2
11:17878208|18010139	ENSG00000129158_3
11:17959470|18010139	ENSG00000129158_4
11:17988597|18008076	ENSG00000129158_5
11:17988597|18010139	ENSG00000129158_6
11:18000497|18010139	ENSG00000129158_7
11:18083535|18089510	ENSG00000166788_1
11:18283795|18286710	ENSG00000110756_1
11:18291442|18292976	ENSG00000110756_2
11:20034266|20036097	ENSG00000166833_1
11:20043981|20045670	ENSG00000166833_2
11:20090865|20097745	ENSG00000166833_3
11:22203804|22227586	ENSG00000171714_1
11:28211062|28233585	ENSG00000169519_1
11:32097144|32098528	ENSG00000049449_ENSG00000285283_1
11:32588594|32589135	ENSG00000149100_1
11:32589547|32596047	ENSG00000149100_2
11:32966300|32973549	ENSG00000060749_1
11:33141667|33141986	ENSG00000176102_1
11:33286413|33286952	ENSG00000110422_1
11:33286413|33287511	ENSG00000110422_2
11:33286413|33341686	ENSG00000110422_3
11:33337075|33341686	ENSG00000110422_4
11:34063052|34063363	ENSG00000135387_1
11:34071726|34076642	ENSG00000135387_2
11:34071726|34079765	ENSG00000135387_3
11:34076236|34076642	ENSG00000135387_4
11:34086064|34086413	ENSG00000135387_5
11:34086064|34092056	ENSG00000135387_6
11:34089395|34090678	ENSG00000135387_7
11:34090179|34092056	ENSG00000135387_8
11:34957384|34978182	ENSG00000110435_1
11:34957384|34984728	ENSG00000110435_2
11:34957384|34992379	ENSG00000110435_3
11:34970139|34984728	ENSG00000110435_4
11:36227085|36227430	ENSG00000179241_1
11:36393846|36394368	ENSG00000135362_1
11:36393846|36403378	ENSG00000135362_2
11:36393846|36419303	ENSG00000135362_3
11:36400997|36403378	ENSG00000135362_4
11:43326507|43335994	ENSG00000166181_1
11:44107683|44114301	ENSG00000151348_1
11:45965315|46079166	ENSG00000135365_1
11:45979760|45979966	ENSG00000135365_2
11:46076754|46092223	ENSG00000135365_3
11:46076754|46118800	ENSG00000135365_4
11:46367291|46368079	ENSG00000149091_1
11:46493608|46508370	ENSG00000110497_1
11:46508191|46512813	ENSG00000110497_2
11:46754888|46760784	ENSG00000175216_1
11:46763481|46770098	ENSG00000175216_2
11:46801200|46809874	ENSG00000175216_3
11:46808031|46809874	ENSG00000175216_4
11:46808031|46821268	ENSG00000175216_5
11:47358844|47360040	ENSG00000066336_1
11:47358844|47375729	ENSG00000066336_2
11:47358844|47375732	ENSG00000066336_3
11:47441159|47441921	ENSG00000165917_1
11:47486750|47489024	ENSG00000149187_1
11:47502967|47506897	ENSG00000149187_2
11:47582088|47582468	ENSG00000213619_1
11:47628953|47631087	ENSG00000109919_1
11:47630555|47631087	ENSG00000109919_2
11:47743953|47746394	ENSG00000109920_1
11:47746056|47751290	ENSG00000109920_2
11:47752916|47754664	ENSG00000109920_3
11:48139486|48139776	ENSG00000149177_1
11:48153796|48156119	ENSG00000149177_2
11:57152640|57194765	n/a_57
11:57692611|57696043	ENSG00000156599_1
11:58539778|58540397	ENSG00000110031_1
11:58610298|58611738	ENSG00000255073_ENSG00000186660_1
11:59658866|59659469	ENSG00000166889_1
11:59658866|59666964	ENSG00000166889_2
11:60919686|60920988	ENSG00000110108_1
11:61119794|61138835	n/a_58
11:61366045|61367998	ENSG00000149483_1
11:61437625|61438080	ENSG00000167985_ENSG00000256591_1
11:61437625|61438113	ENSG00000167985_ENSG00000256591_2
11:62144982|62146902	ENSG00000149503_1
11:62530760|62531061	ENSG00000124942_1
11:62535945|62536567	ENSG00000124942_2
11:62638983|62639731	ENSG00000089597_1
11:62723587|62724426	ENSG00000214753_ENSG00000234857_1
11:62735382|62738490	ENSG00000162222_1
11:62797183|62797386	ENSG00000162231_1
11:62824166|62827631	ENSG00000162236_1
11:62827155|62827631	ENSG00000162236_2
11:64319734|64320717	ENSG00000126432_1
11:64994253|64994549	ENSG00000168062_1
11:65435067|65437657	n/a_59
11:65436538|65437657	n/a_60
11:65502290|65504206	n/a_61
11:65649757|65650051	ENSG00000213445_1
11:66639678|66640123	ENSG00000173933_1
11:66639700|66640123	ENSG00000248643_ENSG00000173933_1
11:68166982|68185928	ENSG00000110066_1
11:68166982|68190152	ENSG00000110066_2
11:68171015|68175183	ENSG00000110066_3
11:68171015|68180200	ENSG00000110066_4
11:68171015|68190152	ENSG00000110066_5
11:68175018|68180200	ENSG00000110066_6
11:68185781|68190152	ENSG00000110066_7
11:68537659|68548204	ENSG00000110075_1
11:68548067|68576043	ENSG00000110075_2
11:68551121|68558679	ENSG00000110075_3
11:68551121|68564432	ENSG00000110075_4
11:68551121|68603406	ENSG00000110075_5
11:68558566|68564432	ENSG00000110075_6
11:68558566|68576043	ENSG00000110075_7
11:68567014|68571104	ENSG00000110075_8
11:68567014|68576043	ENSG00000110075_9
11:68569748|68576043	ENSG00000110075_10
11:68591576|68600494	ENSG00000110075_11
11:68596097|68603492	ENSG00000110075_12
11:68601863|68603492	ENSG00000110075_13
11:70337365|70339306	ENSG00000131626_1
11:70349923|70356254	ENSG00000131626_2
11:70354301|70356254	ENSG00000131626_3
11:70362095|70376600	ENSG00000131626_4
11:70405265|70407591	ENSG00000085733_1
11:72580886|72581479	ENSG00000186642_1
11:72709870|72711499	ENSG00000186635_1
11:72984088|72989097	ENSG00000137478_1
11:72984088|73015885	ENSG00000137478_2
11:73419874|73468492	ENSG00000054965_1
11:73707158|73707513	ENSG00000175582_1
11:73707420|73718718	ENSG00000175582_2
11:73707420|73718890	ENSG00000175582_3
11:73707420|73720899	ENSG00000175582_4
11:73843247|73864433	ENSG00000175581_1
11:73916545|73919032	ENSG00000175575_1
11:74078115|74078717	ENSG00000168014_1
11:74113780|74114593	ENSG00000168014_2
11:74118228|74118382	ENSG00000168014_3
11:74132844|74133557	ENSG00000168014_4
11:74132844|74139828	ENSG00000168014_5
11:74789626|74817714	ENSG00000166439_1
11:74810184|74817714	ENSG00000166439_2
11:75979778|76016980	ENSG00000198382_1
11:76016815|76018303	ENSG00000198382_2
11:76458183|76464080	ENSG00000158636_1
11:76463821|76472840	ENSG00000158636_2
11:76463904|76472840	ENSG00000158636_3
11:76496215|76528466	ENSG00000158636_4
11:76526462|76528466	ENSG00000158636_5
11:76958979|76998821	ENSG00000078124_1
11:76985699|76994226	ENSG00000078124_2
11:77374328|77379994	ENSG00000149269_1
11:77379241|77379994	ENSG00000149269_2
11:77611315|77625818	ENSG00000074201_1
11:77619606|77625818	ENSG00000074201_2
11:77619606|77629899	ENSG00000074201_3
11:77622500|77625818	ENSG00000074201_4
11:77624963|77625818	ENSG00000074201_5
11:77624963|77625835	ENSG00000074201_6
11:77624963|77629899	ENSG00000074201_7
11:77672042|77685159	ENSG00000048649_1
11:77672042|77693611	ENSG00000048649_2
11:77675036|77678153	ENSG00000048649_3
11:77675036|77693611	ENSG00000048649_4
11:77683710|77691238	ENSG00000048649_5
11:77683710|77693611	ENSG00000048649_6
11:77685105|77693611	ENSG00000048649_7
11:77691159|77693611	ENSG00000048649_8
11:77693507|77702495	ENSG00000048649_9
11:77698487|77702495	ENSG00000048649_10
11:77700730|77700998	ENSG00000048649_11
11:77722688|77725699	ENSG00000048649_12
11:77921340|77922471	ENSG00000149262_1
11:77955942|77981576	ENSG00000149262_2
11:77968424|77969760	ENSG00000149262_3
11:77978996|77981576	ENSG00000149262_4
11:78101093|78109581	ENSG00000159063_1
11:78465876|78478683	ENSG00000137513_1
11:82849049|82860117	ENSG00000137509_1
11:83111113|83117197	n/a_62
11:83206058|83211430	ENSG00000137494_1
11:83278726|83280260	ENSG00000137500_1
11:84778647|84779144	ENSG00000150672_1
11:85662389|85663601	ENSG00000137504_1
11:85974708|85982003	ENSG00000073921_1
11:85981129|86011136	ENSG00000073921_2
11:85981745|85982003	ENSG00000073921_3
11:85981745|85983973	ENSG00000073921_4
11:85996826|86001158	ENSG00000073921_5
11:85996826|86026367	ENSG00000073921_6
11:85996826|86031611	ENSG00000073921_7
11:86007542|86009881	ENSG00000073921_8
11:86007542|86031611	ENSG00000073921_9
11:86011030|86031611	ENSG00000073921_10
11:86011030|86034941	ENSG00000073921_11
11:86022367|86031611	ENSG00000073921_12
11:86031469|86034941	ENSG00000073921_13
11:86249471|86256512	ENSG00000074266_1
11:86250296|86256512	ENSG00000074266_2
11:86255222|86256512	ENSG00000074266_3
11:86306245|86306482	ENSG00000149196_1
11:87067694|87091395	ENSG00000166575_1
11:88399682|88400072	n/a_63
11:89400017|89402542	ENSG00000086991_1
11:90361559|90369252	n/a_64
11:90546754|90602908	n/a_65
11:93666682|93669770	ENSG00000166004_1
11:93666682|93679552	ENSG00000166004_2
11:93702460|93724375	ENSG00000166004_3
11:93747297|93759858	ENSG00000182919_ENSG00000284057_1
11:93793728|93801972	ENSG00000042429_ENSG00000284057_1
11:94298740|94298924	n/a_66
11:94429911|94447438	ENSG00000020922_1
11:94445810|94447438	ENSG00000020922_2
11:94447219|94447438	ENSG00000020922_3
11:94485924|94490965	ENSG00000020922_4
11:95775922|95783264	ENSG00000077458_1
11:95812932|95813589	ENSG00000166037_1
11:95812932|95818904	ENSG00000166037_2
11:96091892|96093517	ENSG00000184384_1
11:102362896|102368548	ENSG00000110330_1
11:103996065|104000237	ENSG00000170962_1
11:103996065|104088461	ENSG00000170962_2
11:107336558|107416298	ENSG00000152404_1
11:107348937|107392895	ENSG00000152404_2
11:107390074|107392895	ENSG00000152404_3
11:107390074|107418287	ENSG00000152404_4
11:107416209|107418287	ENSG00000152404_5
11:108046270|108052801	ENSG00000166266_1
11:108046270|108054955	ENSG00000166266_2
11:108088527|108089623	ENSG00000166266_3
11:108094391|108095691	ENSG00000166266_4
11:108097636|108098529	ENSG00000166266_5
11:108135142|108148858	n/a_67
11:108158920|108170043	ENSG00000149308_1
11:108169744|108185319	ENSG00000149308_2
11:108172199|108173851	ENSG00000149308_3
11:108176246|108177090	ENSG00000149308_4
11:108186482|108189330	ENSG00000149308_5
11:108186482|108190500	ENSG00000149308_6
11:108227595|108229323	ENSG00000149311_1
11:108227595|108235834	ENSG00000149311_2
11:108227595|108353880	ENSG00000149311_3
11:108235670|108245026	ENSG00000149311_4
11:108267171|108267342	ENSG00000149311_5
11:108267171|108268609	ENSG00000149311_6
11:108301648|108304852	ENSG00000149311_7
11:108327645|108332037	ENSG00000149311_8
11:108329021|108332037	ENSG00000149311_9
11:108330214|108332037	ENSG00000149311_10
11:108673467|108679560	ENSG00000178105_1
11:108715879|108768001	ENSG00000178105_2
11:108767937|108852209	ENSG00000178105_3
11:108838446|108841476	ENSG00000178105_4
11:110247703|110254109	ENSG00000137710_1
11:110272536|110279756	ENSG00000137710_2
11:111197296|111199474	n/a_68
11:111606695|111620402	ENSG00000170145_1
11:111752159|111755450	ENSG00000137713_1
11:111809643|111857737	ENSG00000086848_ENSG00000258529_1
11:112078215|112080558	ENSG00000150776_1
11:113833420|113852633	ENSG00000048028_1
11:114526623|114540760	ENSG00000095110_1
11:116757146|116758407	ENSG00000137656_1
11:116927219|116957064	ENSG00000160584_1
11:116950133|116957064	ENSG00000160584_2
11:116954044|117004810	ENSG00000160584_3
11:117152441|117161261	ENSG00000168092_1
11:117152441|117163892	ENSG00000168092_2
11:117207970|117219164	ENSG00000160613_1
11:117238601|117246948	ENSG00000167257_1
11:117279908|117280259	ENSG00000167257_2
11:118374896|118376694	ENSG00000110344_1
11:118481715|118482495	ENSG00000118058_1
11:118484183|118484975	ENSG00000118058_2
11:118494288|118520064	ENSG00000118058_3
11:118551786|118552335	ENSG00000118096_1
11:118551786|118559864	ENSG00000118096_2
11:118581246|118584644	ENSG00000095139_1
11:118583179|118584644	ENSG00000095139_2
11:118583809|118584644	ENSG00000095139_3
11:118590341|118590506	ENSG00000095139_4
11:118765209|118768352	ENSG00000110367_1
11:118779632|118781184	ENSG00000110367_2
11:118786052|118786518	ENSG00000110367_3
11:119273868|119274953	ENSG00000110395_1
11:119284969|119285566	ENSG00000110395_2
11:119296918|119297481	ENSG00000110395_3
11:120406118|120407823	ENSG00000196914_1
11:120406118|120409450	ENSG00000196914_2
11:120406118|120431911	ENSG00000196914_3
11:120447874|120465362	ENSG00000196914_4
11:120447874|120473127	ENSG00000196914_5
11:120467194|120477526	ENSG00000196914_6
11:120473050|120477526	ENSG00000196914_7
11:120474560|120477526	ENSG00000196914_8
11:120475340|120477526	ENSG00000196914_9
11:121036505|121060085	ENSG00000154114_1
11:121045674|121060085	ENSG00000154114_2
11:121486343|121514321	ENSG00000137642_1
11:121513003|121532552	ENSG00000137642_2
11:121520657|121532552	ENSG00000137642_3
11:121520657|121545429	ENSG00000137642_4
11:121583458|121595772	ENSG00000137642_5
11:122776219|122777210	ENSG00000154127_1
11:123594082|123594838	ENSG00000023171_1
11:124647365|124648175	ENSG00000110013_1
11:125460498|125463570	ENSG00000149557_1
11:125575263|125575931	ENSG00000149547_1
11:128484823|128490576	ENSG00000134954_1
11:128574425|128575419	ENSG00000134954_2
11:128758115|128768272	ENSG00000151702_1
11:128758115|128772985	ENSG00000151702_2
11:128758115|128809204	ENSG00000151702_3
11:128768118|128772985	ENSG00000151702_4
11:128768118|128782023	ENSG00000151702_5
11:128998319|129041009	ENSG00000134909_1
11:129123446|129164427	ENSG00000134909_2
11:130109429|130110661	ENSG00000084234_1
11:130260856|130261929	ENSG00000196323_1
12:350621|352324	ENSG00000073614_1
12:350621|356537	ENSG00000073614_2
12:355158|366104	ENSG00000073614_3
12:431866|438554	ENSG00000120647_1
12:813642|830160	ENSG00000060237_1
12:829062|829944	ENSG00000060237_2
12:999678|999820	ENSG00000082805_1
12:1027748|1028572	ENSG00000082805_2
12:1083164|1141787	ENSG00000082805_3
12:1115866|1183421	ENSG00000082805_4
12:1180540|1236904	ENSG00000082805_5
12:1236769|1408247	ENSG00000082805_6
12:1263034|1290012	ENSG00000082805_7
12:1289852|1290012	ENSG00000082805_8
12:1702142|1754514	ENSG00000006831_1
12:1744522|1754514	ENSG00000006831_2
12:1777854|1784073	ENSG00000006831_3
12:2817223|2818277	ENSG00000111203_1
12:2820086|2821792	ENSG00000111203_2
12:2822794|2827884	ENSG00000111203_3
12:3798659|3798836	ENSG00000111224_1
12:4109922|4110234	n/a_69
12:4488891|4489046	ENSG00000047621_1
12:5732520|5832603	ENSG00000047617_1
12:5732520|5854141	ENSG00000047617_2
12:5772361|5830489	ENSG00000047617_3
12:5799507|5832603	ENSG00000047617_4
12:5827769|5832603	ENSG00000047617_5
12:5827769|5922804	ENSG00000047617_6
12:5981786|5983254	ENSG00000110799_1
12:6011617|6013645	ENSG00000110799_2
12:6457669|6462243	ENSG00000139192_1
12:6492340|6492877	ENSG00000111639_1
12:6521798|6522037	ENSG00000010292_1
12:6526287|6526615	ENSG00000010292_2
12:6548425|6548825	ENSG00000010295_1
12:6730402|6731144	ENSG00000111652_1
12:6882196|6883919	ENSG00000010626_1
12:6955732|6956221	ENSG00000111679_1
12:6983002|6988369	ENSG00000126749_1
12:7737429|7747478	ENSG00000198178_1
12:7746331|7747478	ENSG00000198178_2
12:8713811|8714041	ENSG00000166532_1
12:9008975|9058166	n/a_70
12:9077701|9160490	n/a_71
12:9584106|9607802	n/a_72
12:9606353|9617351	n/a_73
12:9606353|9622436	n/a_74
12:9680923|9694969	ENSG00000069493_1
12:9680923|9704157	n/a_75
12:9971577|9982129	ENSG00000172322_1
12:10379447|10390027	ENSG00000213809_ENSG00000255819_1
12:10386903|10388875	ENSG00000213809_ENSG00000255819_2
12:10386903|10390027	ENSG00000213809_ENSG00000255819_3
12:10386903|10391891	ENSG00000255819_1
12:10386903|10393867	ENSG00000255819_2
12:10405850|10408382	ENSG00000255819_3
12:10713211|10715783	ENSG00000060138_1
12:10847045|10883096	ENSG00000275778_1
12:11028401|11121180	ENSG00000275778_2
12:11121010|11124323	ENSG00000275778_3
12:11121010|11129363	ENSG00000275778_4
12:11839140|11869969	ENSG00000139083_1
12:11869424|11869969	ENSG00000139083_2
12:11884445|11886026	ENSG00000139083_3
12:12519862|12554659	ENSG00000111266_1
12:12635777|12635974	ENSG00000111269_1
12:12635777|12637714	ENSG00000111269_2
12:14423909|14425473	ENSG00000171681_1
12:14434337|14438267	ENSG00000171681_2
12:14434340|14436251	ENSG00000171681_3
12:14436106|14447053	ENSG00000171681_4
12:14446988|14457295	ENSG00000171681_5
12:14456561|14457295	ENSG00000171681_6
12:14540764|14542291	ENSG00000121316_1
12:14665859|14672314	ENSG00000070019_1
12:15882593|15903143	ENSG00000023734_1
12:19253940|19287556	ENSG00000052126_1
12:19274516|19274983	ENSG00000052126_2
12:19462510|19473355	ENSG00000139154_1
12:19462510|19500221	ENSG00000139154_2
12:19473248|19500221	ENSG00000139154_3
12:20393895|20403089	ENSG00000172572_1
12:20485816|20504710	ENSG00000172572_2
12:20616230|20635056	ENSG00000172572_3
12:22490123|22506819	ENSG00000111731_1
12:22659014|22673660	ENSG00000139163_1
12:23755638|23896024	ENSG00000134532_1
12:23845983|23896024	ENSG00000134532_2
12:24191342|24213417	ENSG00000134532_3
12:24213343|24249916	ENSG00000134532_4
12:25079244|25079763	ENSG00000118308_1
12:25079244|25083493	ENSG00000118308_2
12:25104738|25107050	ENSG00000118308_3
12:25209811|25227412	ENSG00000133703_1
12:25225614|25245395	ENSG00000133703_2
12:26578713|26602706	ENSG00000123104_1
12:26621123|26655852	ENSG00000123104_2
12:26628033|26655852	ENSG00000123104_3
12:26711173|26725765	ENSG00000123104_4
12:26922616|26928905	ENSG00000064102_1
12:26954145|26957743	ENSG00000111790_1
12:26979784|26995408	ENSG00000064115_1
12:26996742|26999676	ENSG00000064115_2
12:26996742|26999766	ENSG00000064115_3
12:27030158|27032681	n/a_76
12:27030734|27032681	n/a_77
12:27046158|27135086	n/a_78
12:27121946|27135086	n/a_79
12:27368262|27385560	ENSG00000029153_1
12:27650010|27656730	ENSG00000110841_1
12:27650010|27664437	ENSG00000110841_2
12:27650010|27667320	ENSG00000110841_3
12:27654722|27656730	ENSG00000110841_4
12:27671431|27674221	ENSG00000110841_5
12:27714780|27724186	ENSG00000061794_1
12:28225795|28226199	ENSG00000123106_1
12:28225795|28259442	ENSG00000123106_2
12:28255581|28259442	ENSG00000123106_3
12:28255581|28307749	ENSG00000123106_4
12:28305649|28307749	ENSG00000123106_5
12:28305649|28391411	ENSG00000123106_6
12:28391304|28452654	ENSG00000123106_7
12:28450161|28484165	ENSG00000123106_8
12:29751666|29768075	ENSG00000133687_1
12:30661141|30663654	ENSG00000133704_1
12:30663489|30676587	ENSG00000133704_2
12:30673990|30674753	ENSG00000133704_3
12:30673990|30676587	ENSG00000133704_4
12:31392267|31392696	ENSG00000170456_1
12:31413436|31426424	ENSG00000170456_2
12:31423597|31424687	ENSG00000170456_3
12:31423597|31442925	ENSG00000170456_4
12:31495810|31499671	ENSG00000170456_5
12:31796749|31802163	n/a_80
12:32293994|32306122	ENSG00000151746_1
12:32305697|32306122	ENSG00000151746_2
12:32598497|32611283	ENSG00000139132_1
12:32598497|32625779	ENSG00000139132_2
12:32602161|32625068	ENSG00000139132_3
12:32607957|32611283	ENSG00000139132_4
12:32701415|32701562	ENSG00000087470_1
12:32708153|32713371	ENSG00000087470_2
12:32710929|32718763	ENSG00000087470_3
12:32718643|32722633	ENSG00000087470_4
12:38760847|38776301	ENSG00000139117_1
12:39579535|39586297	ENSG00000173208_1
12:40302789|40304134	ENSG00000188906_1
12:40313972|40323306	ENSG00000188906_2
12:42097442|42098033	ENSG00000151233_1
12:42199136|42216540	ENSG00000015153_1
12:42210355|42210619	ENSG00000015153_2
12:42210355|42210680	ENSG00000015153_3
12:42210355|42212484	ENSG00000015153_4
12:42210355|42213787	ENSG00000015153_5
12:42317340|42324104	ENSG00000139168_1
12:42351885|42398994	ENSG00000134283_1
12:42374863|42375074	ENSG00000134283_2
12:42374863|42398994	ENSG00000134283_3
12:42384940|42398994	ENSG00000134283_4
12:44143525|44211387	ENSG00000139173_1
12:45836589|45839496	ENSG00000189079_1
12:45891780|45893721	ENSG00000189079_2
12:45926142|45928859	ENSG00000139218_1
12:45945249|45951727	ENSG00000139218_2
12:45945249|45964188	ENSG00000139218_3
12:45961700|45964188	ENSG00000139218_4
12:46229153|46243314	ENSG00000111371_1
12:46229153|46254936	ENSG00000111371_2
12:46239679|46243314	ENSG00000111371_3
12:47104113|47108164	ENSG00000179715_1
12:47104113|47123004	ENSG00000179715_2
12:47666980|47667851	ENSG00000005175_1
12:48083591|48098124	ENSG00000079387_1
12:48096343|48098124	ENSG00000079387_2
12:48096343|48101516	ENSG00000079387_3
12:49097566|49098105	ENSG00000139636_1
12:49991998|49992655	ENSG00000161800_1
12:50094437|50096972	ENSG00000066117_1
12:50427762|50429090	ENSG00000161813_1
12:50427762|50435624	ENSG00000161813_2
12:50427762|50437838	ENSG00000161813_3
12:50430495|50435624	ENSG00000161813_4
12:50435488|50441643	ENSG00000161813_5
12:50453460|50454417	ENSG00000161813_6
12:50734135|50737110	ENSG00000066084_1
12:50814010|50814439	ENSG00000123268_1
12:51055835|51056502	ENSG00000050426_1
12:51099655|51104203	ENSG00000135457_1
12:51110877|51146461	ENSG00000135457_2
12:51116315|51117747	ENSG00000135457_3
12:51284716|51292344	ENSG00000110934_1
12:51291591|51292344	ENSG00000110934_2
12:51291591|51299714	ENSG00000110934_3
12:51295796|51297101	ENSG00000110934_4
12:51295796|51297164	ENSG00000110934_5
12:51299203|51299714	ENSG00000110934_6
12:51452124|51453699	ENSG00000050438_1
12:53027782|53028188	ENSG00000063046_1
12:53055186|53055845	ENSG00000111077_1
12:53315727|53320692	ENSG00000094914_1
12:53454750|53479531	ENSG00000197111_1
12:53455885|53459403	ENSG00000197111_2
12:53534502|53537552	ENSG00000170653_ENSG00000267281_1
12:53719739|53722183	ENSG00000012822_1
12:55760551|55767043	ENSG00000205323_ENSG00000257390_1
12:56169529|56170208	ENSG00000139613_1
12:56430881|56432524	ENSG00000111602_1
12:56666204|56670364	ENSG00000110958_1
12:56666204|56673065	ENSG00000110958_2
12:56670275|56671847	ENSG00000110958_3
12:57046552|57048343	ENSG00000166866_1
12:57069234|57072912	ENSG00000166881_1
12:57156094|57156283	ENSG00000123384_1
12:57280358|57284056	ENSG00000179912_ENSG00000258830_1
12:57289009|57296551	ENSG00000179912_1
12:57395749|57397090	ENSG00000179912_2
12:57395749|57398198	ENSG00000179912_3
12:57395749|57398202	ENSG00000179912_4
12:61709503|61743013	ENSG00000198673_1
12:62314790|62325933	ENSG00000135655_1
12:62325872|62355475	ENSG00000135655_2
12:62484170|62501698	ENSG00000061987_1
12:63983947|63997128	ENSG00000196935_1
12:64488487|64490119	ENSG00000183735_1
12:64674231|64694894	ENSG00000153179_1
12:64864668|64866903	ENSG00000111490_ENSG00000288591_1
12:65181741|65184482	ENSG00000174106_1
12:65210926|65218619	ENSG00000174106_2
12:65306863|65369026	ENSG00000174099_1
12:65308529|65369026	ENSG00000174099_2
12:66203711|66217235	ENSG00000090376_1
12:66203711|66228370	ENSG00000090376_2
12:66209456|66217235	ENSG00000090376_3
12:66209456|66228370	ENSG00000090376_4
12:68313443|68315265	ENSG00000111554_1
12:68650400|68654252	ENSG00000127314_1
12:68654112|68654252	ENSG00000127314_2
12:68654112|68657217	ENSG00000127314_3
12:68696819|68702784	ENSG00000111581_1
12:68713865|68714753	ENSG00000111581_2
12:68715627|68725796	ENSG00000111581_3
12:68726499|68727389	ENSG00000111581_4
12:68727351|68741980	ENSG00000111581_5
12:68816812|68824651	ENSG00000135679_1
12:68820325|68824651	ENSG00000135679_2
12:68824363|68824651	ENSG00000135679_3
12:68824363|68828931	ENSG00000135679_4
12:68828771|68836749	ENSG00000135679_5
12:68828771|68839801	ENSG00000135679_6
12:68835829|68836749	ENSG00000135679_7
12:69251129|69262562	ENSG00000111605_1
12:69589485|69592159	ENSG00000166226_1
12:69589485|69593613	ENSG00000166226_2
12:69800209|69801721	ENSG00000127328_1
12:70278132|70311017	ENSG00000111596_1
12:70380197|70381594	ENSG00000135643_1
12:70532035|70536159	ENSG00000127329_1
12:70559343|70581302	ENSG00000127329_2
[truncated: 7,032 more rows]
