# Supplementary material for: Long non-coding RNA and circular RNA and coding RNA profiling of plasma exosomes of osteosarcoma by RNA seq
Source: Sci Data. 2023 Jun 22;10:395. doi: 10.1038/s41597-023-02295-9 (PMC10287625; doi:10.1038/s41597-023-02295-9)
Supplement: Supplementary file 3 — Table S4 [file 41597_2023_2295_MOESM3_ESM.xlsx]

## Sheet: Sheet1
Table S4: differentially expressed mRNA
Gene	log2FoldChange	pvalue	padj
NBPF19	27.5449	3.58e-29	3.96e-25
PPP1R3E	-28.0754	4.12e-25	1.52e-21
SPSB3	26.16	3.53e-25	1.52e-21
AKR7A2	25.5568	1.15e-23	3.17e-20
CMTM5	25.5606	2.25e-23	4.97e-20
MARCHF5	24.4636	3.72e-22	6.86e-19
C8orf82	25.3183	4.83e-22	7.63e-19
COG1	-28.007	2.31e-20	3.19e-17
BMP4	-27.2116	5.04e-20	6.19e-17
TP53I3	-28.3854	1.13e-19	1.25e-16
ARHGEF33	-26.9058	1.56e-19	1.56e-16
CHID1	-28.1856	2.03e-19	1.87e-16
TMEM255B	-27.9138	4.47e-19	3.53e-16
Human_newGene_15919	28.5053	4.42e-19	3.53e-16
AP000356.5	-27.693	8.44e-19	6.22e-16
SLCO3A1	-27.5724	1.19e-18	7.75e-16
NCR3LG1	-27.5873	1.14e-18	7.75e-16
DOC2B	-27.5519	1.26e-18	7.76e-16
SELENOM	-27.4938	1.49e-18	8.24e-16
EFEMP1	-27.4999	1.47e-18	8.24e-16
TCTN3	-27.4268	1.8e-18	9.5e-16
IL1RAP	-27.3617	2.17e-18	1e-15
USP21	-27.3711	2.11e-18	1e-15
CFAP46	-27.3796	2.06e-18	1e-15
QSOX2	-27.2481	2.99e-18	1.32e-15
KLHL3	-27.2138	3.3e-18	1.4e-15
ZNF19	-27.1066	4.46e-18	1.82e-15
HDHD3	-27.0606	5.07e-18	2e-15
PPM1J	-27.0084	5.87e-18	2.09e-15
HPGD	25.4652	5.82e-18	2.09e-15
IFT172	-26.9973	6.06e-18	2.09e-15
SLC25A33	-27.011	5.83e-18	2.09e-15
POSTN	-26.7872	1.09e-17	3.64e-15
WRAP53	-26.7589	1.18e-17	3.72e-15
IQCJ-SCHIP1	-26.7684	1.15e-17	3.72e-15
HSBP1L1	-26.7448	1.22e-17	3.76e-15
ASXL3	-26.7291	1.28e-17	3.81e-15
TRIB3	-26.7168	1.32e-17	3.85e-15
CACHD1	-26.6513	1.59e-17	4.49e-15
WDSUB1	-26.6372	1.65e-17	4.55e-15
ANKDD1B	-26.5846	1.9e-17	5.13e-15
STXBP4	-26.5499	2.1e-17	5.52e-15
ITGA3	-26.3744	3.39e-17	8.59e-15
ERO1B	-26.3715	3.42e-17	8.59e-15
SLC9A6	-26.3448	3.68e-17	9.04e-15
CROT	-26.3218	3.92e-17	9.37e-15
PHYH	-26.3154	3.98e-17	9.37e-15
IGFBP2	-26.2871	4.31e-17	9.92e-15
CLDN4	-26.2494	4.78e-17	1.06e-14
GALNT3	-26.2501	4.77e-17	1.06e-14
HEY2	-26.2173	5.21e-17	1.13e-14
ZNF74	-26.1958	5.53e-17	1.17e-14
ICOS	-26.1663	5.99e-17	1.25e-14
ZNF408	-26.144	6.36e-17	1.27e-14
GYPB	-26.1337	6.54e-17	1.27e-14
APOB	-26.1475	6.3e-17	1.27e-14
AC090517.4	-26.1324	6.56e-17	1.27e-14
SLC8A3	-26.1187	6.81e-17	1.3e-14
CAPN10	-26.0916	7.33e-17	1.35e-14
TNFRSF25	-26.0962	7.24e-17	1.35e-14
RIC3	-26.0715	7.74e-17	1.4e-14
TLCD4-RWDD3	-26.0245	8.79e-17	1.57e-14
KLHDC8A	-25.9475	1.08e-16	1.9e-14
FOXJ1	-25.9299	1.13e-16	1.96e-14
SDC2	25.0747	1.18e-16	2e-14
TSPAN15	-25.8921	1.26e-16	2.09e-14
NWD2	-25.8889	1.27e-16	2.09e-14
Human_newGene_18121	-25.8288	1.49e-16	2.42e-14
MTHFD2L	25.078	1.52e-16	2.43e-14
NOL3	-25.7959	1.63e-16	2.57e-14
CFP	-25.7811	1.69e-16	2.63e-14
NPNT	-25.7113	2.04e-16	3.01e-14
TOM1L1	-25.7199	1.99e-16	3.01e-14
SLC35E3	-25.711	2.04e-16	3.01e-14
CCDC144A	-25.7178	2e-16	3.01e-14
TMEM115	-25.6908	2.15e-16	3.13e-14
MYO19	-25.683	2.2e-16	3.16e-14
CCNB3	-25.6073	2.69e-16	3.81e-14
TMEM68	-25.5187	3.4e-16	4.67e-14
TNFSF13	-25.5228	3.36e-16	4.67e-14
TM7SF2	-25.5163	3.43e-16	4.67e-14
DERL2	-25.4817	3.75e-16	5.06e-14
PFN2	-25.4509	4.07e-16	5.36e-14
SGCD	-25.4511	4.07e-16	5.36e-14
CRTAC1	-25.3865	4.83e-16	6.28e-14
GOLGA6L1	-25.3751	4.98e-16	6.4e-14
C1S	-25.2971	6.09e-16	7.73e-14
SNCAIP	-25.2887	6.25e-16	7.85e-14
MYH14	-25.2769	6.45e-16	8.01e-14
MGAT3	-25.2673	6.61e-16	8.12e-14
Human_newGene_2299	-25.241	7.08e-16	8.6e-14
RABGEF1	25.6601	9.36e-16	1.12e-13
AC134669.1	25.6583	9.4e-16	1.12e-13
RASGEF1A	-25.1131	9.9e-16	1.16e-13
LEMD2	-25.1046	1.01e-15	1.18e-13
GOLGA6L7	-25.0854	1.06e-15	1.23e-13
COL10A1	25.5521	1.23e-15	1.4e-13
Human_newGene_7296	-25.0089	1.3e-15	1.47e-13
MBLAC1	-24.9849	1.38e-15	1.54e-13
CCM2L	24.6401	1.42e-15	1.57e-13
AIG1	-24.9256	1.61e-15	1.77e-13
NDUFAF7	-24.8776	1.83e-15	1.98e-13
SLC2A13	-24.8073	2.19e-15	2.35e-13
ANTKMT	25.2816	2.44e-15	2.6e-13
PKLR	-24.7246	2.71e-15	2.86e-13
LARGE1	-24.6109	3.63e-15	3.79e-13
GPA33	-24.5566	4.18e-15	4.31e-13
ELOVL6	25.0563	4.3e-15	4.36e-13
MTFP1	24.6101	4.3e-15	4.36e-13
Human_newGene_16679	24.9621	5.44e-15	5.46e-13
GOLGA6L6	-24.4207	5.87e-15	5.85e-13
SERPINB10	24.8616	6.98e-15	6.83e-13
AP000350.4	24.8632	6.95e-15	6.83e-13
DIPK1A	-24.3384	7.28e-15	7.06e-13
DOK6	24.8291	7.56e-15	7.27e-13
RNASE2	24.8159	7.82e-15	7.45e-13
NOL6	24.7932	8.26e-15	7.81e-13
PEX16	24.7234	9.82e-15	9.2e-13
STAB2	-24.2013	1.03e-14	9.58e-13
FKBP2	24.6685	1.12e-14	1.03e-12
TMEM120A	24.6676	1.13e-14	1.03e-12
Human_newGene_29507	-24.0873	1.37e-14	1.25e-12
KCNJ2	24.5646	1.45e-14	1.3e-12
PACSIN1	24.4878	1.75e-14	1.56e-12
LYRM9	-23.9596	1.89e-14	1.67e-12
ADGRG5	24.4274	2.03e-14	1.78e-12
ZNF414	24.4207	2.06e-14	1.78e-12
ABHD16A	24.4197	2.07e-14	1.78e-12
TIRAP	24.0821	2.14e-14	1.82e-12
PLAGL1	24.4051	2.14e-14	1.82e-12
BEND5	24.3748	2.31e-14	1.94e-12
SNX7	24.3622	2.38e-14	1.99e-12
CXCL9	24.3325	2.55e-14	2.12e-12
SPATA5L1	24.2847	2.87e-14	2.36e-12
SENP8	24.2722	2.96e-14	2.42e-12
SUV39H1	24.1579	3.9e-14	3.17e-12
KIR2DS4	24.0331	5.26e-14	4.24e-12
CDKN3	23.9664	6.17e-14	4.94e-12
CEACAM3	23.9248	6.82e-14	5.42e-12
TEFM	23.5372	8.65e-14	6.83e-12
MRPS36	23.8112	8.94e-14	7.01e-12
FANCM	23.7871	9.47e-14	7.37e-12
C7orf31	23.751	1.03e-13	7.97e-12
SLC31A2	23.7212	1.11e-13	8.49e-12
RFNG	23.6996	1.16e-13	8.86e-12
MILR1	23.6871	1.2e-13	9.06e-12
TUBA8	23.6437	1.33e-13	9.98e-12
MINPP1	23.6288	1.38e-13	1.03e-11
BORCS8	23.6247	1.39e-13	1.03e-11
KDM8	23.5617	1.61e-13	1.19e-11
TRIM34	23.5392	1.7e-13	1.24e-11
XXYLT1	23.5294	1.74e-13	1.27e-11
HPCAL4	23.5234	1.76e-13	1.27e-11
NDUFB6	23.4982	1.87e-13	1.34e-11
CASP5	23.3389	2.71e-13	1.93e-11
RASL11A	23.2782	3.13e-13	2.22e-11
AC118553.2	23.2221	3.57e-13	2.51e-11
LILRA6	23.11	4.62e-13	3.24e-11
RUNDC3A	23.1033	4.68e-13	3.26e-11
BST1	22.9302	6.99e-13	4.82e-11
ITGB3BP	22.8299	8.8e-13	6.04e-11
CSRP2	22.8182	9.04e-13	6.17e-11
BTBD11	22.776	9.96e-13	6.75e-11
ADGRL2	22.7508	1.05e-12	7.11e-11
OGFOD2	22.67	1.27e-12	8.49e-11
FADS3	22.5211	1.77e-12	1.18e-10
PLEK2	22.4464	2.1e-12	1.39e-10
Human_newGene_27430	22.4325	2.16e-12	1.42e-10
TEN1	22.4201	2.23e-12	1.46e-10
IL12RB1	22.3014	2.91e-12	1.89e-10
ZNF221	22.1695	3.9e-12	2.52e-10
MEX3D	22.1425	4.11e-12	2.64e-10
CACNB1	22.1291	4.27e-12	2.73e-10
TIGD3	22.0778	4.78e-12	3.04e-10
TOE1	22.0718	4.81e-12	3.04e-10
COPZ2	22.0582	4.99e-12	3.13e-10
CNR2	22.0443	5.15e-12	3.21e-10
NTN4	21.9782	5.96e-12	3.7e-10
GATA4	21.9629	6.16e-12	3.8e-10
ASB9	21.9197	6.78e-12	4.16e-10
FAM53A	21.748	9.87e-12	6.03e-10
ZNF23	21.7182	1.05e-11	6.35e-10
HDDC3	21.6361	1.25e-11	7.55e-10
PHLDB3	21.6003	1.36e-11	8.18e-10
PSPN	21.5878	1.4e-11	8.36e-10
SPP1	21.541	1.53e-11	9.12e-10
CA3	21.5297	1.59e-11	9.38e-10
Human_newGene_16144	21.4583	1.85e-11	1.09e-09
GPR182	21.4454	1.88e-11	1.1e-09
ZNF165	21.452	1.88e-11	1.1e-09
PCYOX1L	21.4478	1.89e-11	1.1e-09
NUDT12	21.43	1.97e-11	1.13e-09
ZNF576	21.406	2.05e-11	1.18e-09
EML5	21.2828	2.7e-11	1.54e-09
CABP5	21.2665	2.8e-11	1.58e-09
ZNF684	21.2394	2.96e-11	1.67e-09
ZNF696	21.2275	3.04e-11	1.71e-09
IDO1	21.1789	3.37e-11	1.88e-09
RWDD2A	21.1597	3.51e-11	1.95e-09
AC022415.2	21.1515	3.58e-11	1.98e-09
PTGDS	21.0961	4.02e-11	2.21e-09
Human_newGene_7254	21.0841	4.13e-11	2.26e-09
ZBTB48	21.024	4.63e-11	2.51e-09
FGF1	21.0316	4.61e-11	2.51e-09
NOX4	20.9994	4.94e-11	2.66e-09
CACNA2D1	20.9814	5.13e-11	2.75e-09
NCR3	20.9383	5.62e-11	3e-09
DIABLO	20.8849	6.21e-11	3.3e-09
KCTD2	11.6844	6.26e-11	3.31e-09
PLPP5	20.851	6.76e-11	3.56e-09
PPP2R3A	20.7444	8.45e-11	4.43e-09
SCN1B	20.7309	8.69e-11	4.53e-09
C2orf76	20.7155	8.82e-11	4.58e-09
AGER	20.7049	9.08e-11	4.67e-09
Human_newGene_30794	20.7122	9.04e-11	4.67e-09
TMEM116	20.7015	9.25e-11	4.73e-09
ZNF543	20.6788	9.6e-11	4.89e-09
LRFN3	20.6588	1.01e-10	5.12e-09
LIME1	20.6498	1.03e-10	5.2e-09
PGLYRP1	20.5433	1.28e-10	6.44e-09
Human_newGene_3904	20.5265	1.33e-10	6.66e-09
GRIP1	20.5032	1.4e-10	6.96e-09
FABP3	20.4765	1.48e-10	7.32e-09
Human_newGene_35103	20.4646	1.51e-10	7.47e-09
PPP1R36	20.3965	1.74e-10	8.56e-09
SAMD10	20.3451	1.94e-10	9.48e-09
USP18	20.304	2.11e-10	1.03e-08
RNASEK-C17orf49	20.2558	2.28e-10	1.1e-08
USHBP1	20.1647	2.74e-10	1.32e-08
RRP9	20.027	3.69e-10	1.77e-08
ARSG	19.8443	5.27e-10	2.52e-08
VPS25	8.94442	5.98e-10	2.85e-08
Human_newGene_19288	19.7547	6.24e-10	2.96e-08
RFX3	8.23392	8.53e-10	4.03e-08
Human_newGene_21991	19.182	1.93e-09	9.1e-08
Human_newGene_20063	18.7919	4.05e-09	1.9e-07
FAM228B	12.1501	2.63e-08	1.23e-06
TMEM63A	-11.9747	7.52e-08	3.49e-06
ZNF700	9.15168	2.64e-07	1.22e-05
IKBIP	8.89233	3.72e-07	1.71e-05
GCNT2	10.3795	4.66e-07	2.14e-05
CACNG8	10.3601	1.76e-06	8e-05
CLEC4E	9.80253	1.82e-06	8.24e-05
DEGS1	-12.1254	2.6e-06	0.000117107
ZNF195	8.08712	3.02e-06	0.000135791
LRIG1	-12.6636	3.43e-06	0.000153479
GATA6	-12.3506	4.03e-06	0.000179452
TBCE	9.45353	6.29e-06	0.000278988
LTBP2	-11.6317	6.33e-06	0.000279792
SLC25A42	10.5435	9.82e-06	0.000432514
ZSWIM9	8.98405	1.23e-05	0.000541327
ZC3H12C	-11.4247	1.24e-05	0.000543585
PARM1	-11.2617	2.31e-05	0.0010035
FERMT2	10.0048	2.43e-05	0.00105285
KLHL25	-11.5265	3.33e-05	0.00143694
FCSK	-11.439	3.5e-05	0.0015034
THADA	-8.87508	4.45e-05	0.00190072
POMT1	-11.4842	5.55e-05	0.00234997
PTGS2	10.5613	7.4e-05	0.00312339
ST20-MTHFS	9.77555	7.55e-05	0.00317069
TBCCD1	-10.608	8.95e-05	0.00374771
DNAJC30	8.86256	9.07e-05	0.00378444
SPINK5	-11.1911	9.43e-05	0.00391946
PRIM2	9.27636	9.65e-05	0.00399265
SOX17	8.95137	9.71e-05	0.00400415
TECTA	-11.4009	0.000107696	0.00442473
SLC35B1	-11.1535	0.000108211	0.00442943
SLC35C2	8.65296	0.000115694	0.00471825
PSENEN	10.7282	0.000127091	0.00516399
FAM78A	2.48707	0.000130572	0.00528603
DNAJC24	7.95365	0.00014335	0.00576524
PKHD1L1	6.47434	0.000154601	0.00619076
PHTF2	8.15241	0.000181575	0.00724466
EEF1E1	10.5535	0.000227671	0.00905117
COL6A3	-10.2088	0.000269668	0.0106823
COPS7B	9.50509	0.00027856	0.0109952
GULP1	8.00712	0.000286329	0.0112616
ATOH8	-11.3299	0.00029195	0.0114419
HIC2	-11.248	0.000322998	0.0125696
CCDC125	8.40216	0.000359136	0.0139269
ARNTL2	-11.1578	0.000360711	0.0139391
MARS2	7.7906	0.000367489	0.0141024
TEPSIN	-10.8261	0.000366314	0.0141024
DHRS11	-11.0964	0.000388673	0.0148637
LTB4R	7.27477	0.000395924	0.0150888
ALG9	-11.056	0.000408178	0.0155023
SIAE	-11.0226	0.000424925	0.0160282
ARHGAP22	-10.9941	0.000439868	0.0165354
SLC25A4	-10.9849	0.00044477	0.016663
CSF2RB	-7.75282	0.000446392	0.0166673
RNF208	9.75196	0.000452712	0.0167705
KATNB1	-10.6066	0.000451139	0.0167705
PTGER2	7.45685	0.000453707	0.0167705
ZNF727	-10.6614	0.000582949	0.0214758
ARHGAP21	2.06983	0.000596257	0.0218931
MUC17	-10.7243	0.000606647	0.0222009
H2BU1	5.6395	0.000642006	0.0233403
FTSJ1	5.35007	0.000644582	0.0233571
HEXIM2	-10.6325	0.000675707	0.0243254
PHLPP1	8.17967	0.000736978	0.0264451
PLCXD3	-10.5507	0.000743282	0.0265849
AR	-10.5206	0.000769719	0.0274417
DIPK2B	9.30693	0.000846541	0.0300835
CNTNAP2	8.61994	0.00084965	0.0300972
ZNF594	7.34423	0.000869236	0.0306927
GOLGA6D	-10.3913	0.000893409	0.0314457
CDPF1	10.6052	0.000897625	0.0314938
CCDC84	-10.3359	0.000952312	0.0332017
FLG	-10.3308	0.000957389	0.0332738
GVQW3	-10.3271	0.000962199	0.0333361
WDR45	6.18441	0.000969047	0.0334684
PTTG1	8.31481	0.00103336	0.035353
TLR1	8.48927	0.00103641	0.035353
FAM110B	-10.2544	0.00104428	0.0355119
AATK	-10.231	0.0010723	0.036353
S100P	8.28259	0.001111	0.0375499
C5orf24	5.11212	0.00113087	0.0381048
FUT7	10.3659	0.00116963	0.0391584
CCNH	-10.1563	0.00116656	0.0391584
DNA2	10.3635	0.00117277	0.0391584
ATP10D	7.54255	0.0011937	0.0397372
HNRNPUL2-BSCL2	8.12326	0.00120657	0.0400449
ATP5MC1	9.24529	0.0012154	0.0402175
NTAQ1	-10.0217	0.00135566	0.0447247
SLC9A9	10.2122	0.00138509	0.0455595
MAPK13	7.68666	0.00143884	0.047187
CDK5RAP3	10.166	0.00145477	0.0475685
DUSP10	8.03694	0.00146525	0.0477697
COL1A1	6.92476	0.00148385	0.048234
XCL2	10.1286	0.00151634	0.0491453
CCDC122	10.1119	0.00154407	0.0498977
