# Supplementary material for: Long non-coding RNA and circular RNA and coding RNA profiling of plasma exosomes of osteosarcoma by RNA seq
Source: Sci Data. 2023 Jun 22;10:395. doi: 10.1038/s41597-023-02295-9 (PMC10287625; doi:10.1038/s41597-023-02295-9)
Supplement: Supplementary file 4 — Table S5 [file 41597_2023_2295_MOESM4_ESM.xlsx]

## Sheet: Sheet1
Table S5: Differentially expressed lincRNA
gene	log2FoldChange	pvalue	padj
AC010247.2	-27.136	4.11e-18	4.43e-16
EXOC3-AS1	-27.4	1.95e-18	4.43e-16
MSTRG.25893	-27.7934	6.33e-19	4.43e-16
MSTRG.58070	-27.1475	3.98e-18	4.43e-16
MSTRG.6488	-27.1666	3.77e-18	4.43e-16
MSTRG.650	-27.2601	2.9e-18	4.43e-16
TIPARP-AS1	-27.2214	3.23e-18	4.43e-16
MIR7515HG	-27.0006	6e-18	5.65e-16
MIATNB	-26.8741	8.55e-18	7.17e-16
SILC1	-26.7852	1.1e-17	8.26e-16
AL512625.3	-26.5839	1.91e-17	1.31e-15
LINC02035	-26.5483	2.11e-17	1.32e-15
AC022916.1	-26.2647	4.57e-17	2.17e-15
AC090204.1	-26.3068	4.09e-17	2.17e-15
FAM106A	-26.3074	4.08e-17	2.17e-15
MSTRG.34117	-26.2639	4.6e-17	2.17e-15
PDE2A-AS2	-26.2102	5.32e-17	2.36e-15
LUARIS	-26.1448	6.34e-17	2.66e-15
AC016747.1	-26.0495	8.23e-17	3.27e-15
MSTRG.14818	-26.0289	8.7e-17	3.28e-15
AC009065.4	-25.971	1.02e-16	3.36e-15
AC036108.2	-25.9675	1.03e-16	3.36e-15
MSTRG.71563	-25.9935	9.57e-17	3.36e-15
AC009318.1	-25.9104	1.2e-16	3.61e-15
CCDC26	-25.9238	1.15e-16	3.61e-15
USP30-AS1	-25.8738	1.32e-16	3.83e-15
MSTRG.63619	-25.7673	1.76e-16	4.84e-15
MSTRG.66486	-25.7591	1.8e-16	4.84e-15
MSTRG.14689	-25.6241	2.58e-16	6.48e-15
MSTRG.6098	-25.6352	2.5e-16	6.48e-15
AC099329.2	-25.5564	3.09e-16	7.51e-15
NCK1-DT	23.6929	4.32e-16	1.02e-14
MSTRG.55298	-25.3866	4.82e-16	1.1e-14
MSTRG.49910	-25.2857	6.32e-16	1.4e-14
AC022364.1	-25.1344	9.39e-16	1.97e-14
CYP1B1-AS1	-25.1349	9.32e-16	1.97e-14
MSTRG.72747	-25.0635	1.13e-15	2.31e-14
AC007384.1	24.9134	1.7e-15	3.37e-14
MSTRG.72864	-24.7142	2.8e-15	5.41e-14
MSTRG.28071	-24.6548	3.26e-15	6.15e-14
CHRM3-AS2	-24.548	4.29e-15	7.89e-14
DLGAP1-AS1	-24.4196	5.96e-15	1.07e-13
MSTRG.4108	-24.3369	7.36e-15	1.29e-13
PITPNA-AS1	23.975	9.06e-15	1.55e-13
AP000919.1	-24.2259	9.75e-15	1.63e-13
AC004947.1	24.4016	2.16e-14	3.54e-13
MSTRG.59428	24.2747	2.94e-14	4.71e-13
MSTRG.71641	24.0708	4.8e-14	7.54e-13
MSTRG.18739	23.4115	2.29e-13	3.53e-12
MSTRG.4638	23.0857	4.89e-13	7.37e-12
AC006033.2	22.8503	8.39e-13	1.24e-11
MSTRG.5166	22.5402	1.7e-12	2.46e-11
BX640514.2	22.4588	2.03e-12	2.89e-11
LINC00892	22.4244	2.2e-12	3.08e-11
MSTRG.64892	22.3372	2.67e-12	3.66e-11
MSTRG.37195	22.2971	2.93e-12	3.95e-11
AC010642.2	22.1564	4.01e-12	5.21e-11
MSTRG.57235	22.1644	3.94e-12	5.21e-11
MSTRG.42515	22.0929	4.62e-12	5.9e-11
FBXL19-AS1	22.0828	4.72e-12	5.93e-11
LINC01934	22.0618	4.95e-12	6.11e-11
MSTRG.59431	21.9501	6.33e-12	7.7e-11
AC105001.1	21.8299	8.24e-12	9.86e-11
MSTRG.31802	21.7928	8.94e-12	1.05e-10
AL357033.4	21.6982	1.1e-11	1.25e-10
NKILA	21.6998	1.09e-11	1.25e-10
MSTRG.54542	21.628	1.27e-11	1.43e-10
AC008556.1	21.5796	1.42e-11	1.58e-10
WEE2-AS1	21.5286	1.59e-11	1.74e-10
AL357054.4	21.5075	1.66e-11	1.79e-10
MSTRG.49155	21.3717	2.23e-11	2.36e-10
AL158206.1	21.3444	2.36e-11	2.47e-10
MSTRG.13087	21.261	2.82e-11	2.91e-10
AC020663.4	21.2096	3.15e-11	3.21e-10
MSTRG.63194	21.1025	3.96e-11	3.98e-10
MSTRG.67655	21.0469	4.45e-11	4.42e-10
LINC01963	21.0152	4.76e-11	4.66e-10
AC243829.1	20.9882	5.04e-11	4.88e-10
MSTRG.78505	20.9262	5.71e-11	5.45e-10
AC107068.1	20.9159	5.88e-11	5.54e-10
MSTRG.45756	20.8751	6.4e-11	5.96e-10
MSTRG.60388	20.8437	6.84e-11	6.29e-10
APTR	20.7734	7.93e-11	7.2e-10
WDFY3-AS2	20.7077	9.09e-11	8.16e-10
C21orf62-AS1	20.5008	1.4e-10	1.24e-09
MSTRG.45296	20.4522	1.55e-10	1.36e-09
LINC01871	20.3642	1.82e-10	1.58e-09
ZNF337-AS1	20.3614	1.87e-10	1.6e-09
CH17-340M24.3	20.2201	2.45e-10	2.08e-09
MSTRG.61708	20.1798	2.66e-10	2.23e-09
MSTRG.25778	20.1819	2.7e-10	2.23e-09
AATBC	20.1761	2.73e-10	2.24e-09
MSTRG.53082	20.0987	3.18e-10	2.58e-09
GS1-124K5.4	20.023	3.7e-10	2.97e-09
MSTRG.64902	19.9042	4.74e-10	3.76e-09
LINC01003	19.8865	4.91e-10	3.86e-09
MSTRG.8366	19.8171	5.65e-10	4.39e-09
AC068473.5	19.8117	5.71e-10	4.39e-09
AC108206.1	19.8037	5.8e-10	4.42e-09
LINC00841	19.6069	8.41e-10	6.34e-09
AL772307.1	19.4336	1.19e-09	8.89e-09
MSTRG.22942	19.0598	2.43e-09	1.8e-08
AC026740.1	18.7946	4.05e-09	2.97e-08
AC008555.4	18.4562	7.7e-09	5.58e-08
MSTRG.18983	18.3633	9.14e-09	6.56e-08
LINC02021	-12.6241	5.44e-05	0.000386607
PELATON	9.18132	7.83e-05	0.000552092
MSTRG.72746	-11.314	7.96e-05	0.000555585
AL662844.4	-9.9656	0.000258125	0.00178556
AC108134.3	-11.0411	0.00041568	0.0028493
WDR11-AS1	-10.888	0.000499466	0.00339277
MSTRG.43695	-9.12991	0.000671048	0.00447761
MSTRG.8	8.47205	0.000668765	0.00447761
MSTRG.66597	10.2192	0.00137479	0.00909293
LINC02591	-8.53277	0.00161134	0.0105648
KCNQ1OT1	-8.39187	0.0019325	0.0125612
MSTRG.35563	-9.18486	0.00207574	0.013377
AC093673.1	9.2548	0.00221479	0.0141521
AC005261.3	-9.34426	0.00279233	0.0176926
AL049840.5	-9.29971	0.00295214	0.0185493
MSTRG.52193	-8.96632	0.00389053	0.0242434
HOXA-AS2	-8.92223	0.00413426	0.0255511
LINC01215	7.09319	0.00472604	0.028971
AC103691.1	7.5567	0.00486685	0.0295936
AC005261.1	8.39082	0.00500648	0.0301991
AC015911.11	8.82934	0.00561212	0.0335836
TRAF3IP2-AS1	8.78317	0.00595747	0.0353695
Z93241.1	4.91536	0.00634555	0.0373793
LPP-AS2	-8.35858	0.00672568	0.0393114
AC005632.3	8.57069	0.00713625	0.0410772
MSTRG.43796	-8.41831	0.00713675	0.0410772
ZEB1-AS1	7.55098	0.00778046	0.0444429
LINC00299	8.36714	0.0087987	0.0498814
