# Supplementary material for: Long non-coding RNA and circular RNA and coding RNA profiling of plasma exosomes of osteosarcoma by RNA seq
Source: Sci Data. 2023 Jun 22;10:395. doi: 10.1038/s41597-023-02295-9 (PMC10287625; doi:10.1038/s41597-023-02295-9)
Supplement: Supplementary file 5 — Table S6 [file 41597_2023_2295_MOESM5_ESM.xlsx]

## Sheet: Sheet1
Table S6: Differentially expressed circRNA
gene	log2FoldChange	pvalue	padj
hsa_circ_0000028	26.3955	2.16e-19	8.06e-17
hsa_circ_0006602	26.5004	7.38e-20	8.06e-17
hsa_circ_0007508	26.3412	1.32e-19	8.06e-17
hsa_circ_0007904	26.1849	2.54e-19	8.06e-17
hsa_circ_0001555	26.0994	3.22e-19	8.16e-17
hsa_circ_0005292	-27.178	3.64e-18	6.6e-16
5:62347130	-27.1789	3.63e-18	6.6e-16
hsa_circ_0003161	-27.0033	5.95e-18	7.34e-16
hsa_circ_0024032	-26.9793	6.37e-18	7.34e-16
1:243304713	-27.0464	5.28e-18	7.34e-16
19:5595361	-27.0176	5.72e-18	7.34e-16
hsa_circ_0136650	-26.9481	6.94e-18	7.34e-16
hsa_circ_0007342	-26.897	8.01e-18	7.37e-16
hsa_circ_0052967	-26.891	8.14e-18	7.37e-16
hsa_circ_0000204	-26.7687	1.14e-17	9.07e-16
hsa_circ_0015475	-26.7858	1.09e-17	9.07e-16
hsa_circ_0009175	-26.7332	1.26e-17	9.41e-16
hsa_circ_0001014	-26.6653	1.52e-17	1.05e-15
hsa_circ_0109500	-26.6444	1.61e-17	1.05e-15
hsa_circ_0112434	-26.6355	1.65e-17	1.05e-15
hsa_circ_0000166	-26.4776	2.56e-17	1.16e-15
hsa_circ_0001850	-26.5479	2.11e-17	1.16e-15
hsa_circ_0020913	-26.4885	2.48e-17	1.16e-15
hsa_circ_0047711	-26.5365	2.17e-17	1.16e-15
hsa_circ_0083234	-26.4881	2.48e-17	1.16e-15
hsa_circ_0096028	-26.5131	2.32e-17	1.16e-15
hsa_circ_0140476	-26.5655	2.01e-17	1.16e-15
15:55951376	-26.5023	2.39e-17	1.16e-15
hsa_circ_0072732	-26.4626	2.66e-17	1.16e-15
hsa_circ_0001582	-26.3956	3.2e-17	1.26e-15
hsa_circ_0009158	-26.3865	3.28e-17	1.26e-15
hsa_circ_0069613	-26.3871	3.28e-17	1.26e-15
X:73577407	-26.4082	3.09e-17	1.26e-15
hsa_circ_0017523	-26.2815	4.37e-17	1.63e-15
hsa_circ_0126453	-26.27	4.51e-17	1.63e-15
18:58659863	-26.2556	4.69e-17	1.65e-15
hsa_circ_0079960	-26.2008	5.44e-17	1.87e-15
hsa_circ_0000235	-26.185	5.68e-17	1.87e-15
hsa_circ_0006869	-26.1798	5.76e-17	1.87e-15
hsa_circ_0047713	-26.1526	6.2e-17	1.97e-15
hsa_circ_0006987	-26.1172	6.83e-17	2.07e-15
hsa_circ_0035294	-26.1151	6.87e-17	2.07e-15
hsa_circ_0000116	26.6513	7.1e-17	2.08e-15
hsa_circ_0075035	26.645	7.22e-17	2.08e-15
hsa_circ_0005102	-26.0795	7.56e-17	2.11e-15
hsa_circ_0112893	-26.0757	7.64e-17	2.11e-15
hsa_circ_0000702	-26.0639	7.89e-17	2.13e-15
hsa_circ_0061294	-26.0044	9.26e-17	2.45e-15
hsa_circ_0036383	-25.9789	9.91e-17	2.56e-15
hsa_circ_0100022	-25.9572	1.05e-16	2.67e-15
hsa_circ_0021350	-25.9421	1.1e-16	2.72e-15
hsa_circ_0102142	-25.9266	1.14e-16	2.73e-15
hsa_circ_0119498	-25.9325	1.12e-16	2.73e-15
hsa_circ_0030347	-25.8903	1.26e-16	2.96e-15
hsa_circ_0044767	-25.8404	1.44e-16	3.32e-15
19:4418020	-25.8032	1.59e-16	3.6e-15
hsa_circ_0055121	-25.6961	2.12e-16	4.71e-15
hsa_circ_0052165	-25.685	2.18e-16	4.77e-15
hsa_circ_0079668	-25.6349	2.49e-16	5.36e-15
hsa_circ_0068259	-25.5828	2.87e-16	6.06e-15
hsa_circ_0001512	-25.5639	3.01e-16	6.26e-15
hsa_circ_0000038	25.8222	3.36e-16	6.75e-15
hsa_circ_0101874	26.0239	3.32e-16	6.75e-15
hsa_circ_0137922	-25.5105	3.47e-16	6.88e-15
hsa_circ_0006794	26.0191	3.72e-16	7.25e-15
hsa_circ_0001529	25.8332	3.86e-16	7.39e-15
hsa_circ_0001708	25.731	3.9e-16	7.39e-15
hsa_circ_0002488	25.9902	4.01e-16	7.47e-15
hsa_circ_0005589	25.9533	4.41e-16	8.01e-15
hsa_circ_0008995	-25.4189	4.42e-16	8.01e-15
hsa_circ_0005630	-25.4101	4.52e-16	8.08e-15
hsa_circ_0000660	-25.399	4.66e-16	8.18e-15
hsa_circ_0038704	-25.395	4.71e-16	8.18e-15
hsa_circ_0001097	25.6085	5.26e-16	8.79e-15
hsa_circ_0005627	25.8841	5.27e-16	8.79e-15
hsa_circ_0018401	25.8867	5.23e-16	8.79e-15
hsa_circ_0008032	25.8566	5.66e-16	9.22e-15
hsa_circ_0085438	25.8555	5.67e-16	9.22e-15
hsa_circ_0006168	25.2986	6.02e-16	9.54e-15
hsa_circ_0100820	25.5957	5.99e-16	9.54e-15
hsa_circ_0002932	-25.2918	6.18e-16	9.68e-15
hsa_circ_0084663	-25.2804	6.37e-16	9.85e-15
hsa_circ_0018200	-25.267	6.6e-16	1.01e-14
hsa_circ_0117393	-25.2607	6.71e-16	1.01e-14
hsa_circ_0088807	25.7704	7.06e-16	1.05e-14
hsa_circ_0008193	25.7457	7.52e-16	1.11e-14
hsa_circ_0001449	-25.2003	7.86e-16	1.14e-14
hsa_circ_0003489	25.493	8e-16	1.14e-14
hsa_circ_0031359	25.7218	8e-16	1.14e-14
hsa_circ_0001534	25.3526	8.35e-16	1.18e-14
hsa_circ_0002614	-25.162	8.69e-16	1.21e-14
hsa_circ_0005096	-25.1493	8.96e-16	1.23e-14
hsa_circ_0006127	25.6762	8.98e-16	1.23e-14
hsa_circ_0004241	25.6462	9.7e-16	1.31e-14
hsa_circ_0005542	-25.1105	9.94e-16	1.33e-14
hsa_circ_0132779	-25.0716	1.1e-15	1.45e-14
hsa_circ_0072161	-25.0675	1.11e-15	1.45e-14
hsa_circ_0063452	-25.0356	1.21e-15	1.56e-14
hsa_circ_0003958	25.0426	1.28e-15	1.62e-14
hsa_circ_0004506	-25.0117	1.28e-15	1.62e-14
hsa_circ_0135108	-25.0109	1.29e-15	1.62e-14
hsa_circ_0087601	-24.9891	1.36e-15	1.69e-14
hsa_circ_0005376	25.4937	1.43e-15	1.76e-14
hsa_circ_0000502	25.4816	1.48e-15	1.77e-14
hsa_circ_0135032	-24.9578	1.48e-15	1.77e-14
19:54594665	-24.9615	1.47e-15	1.77e-14
hsa_circ_0083465	25.4515	1.59e-15	1.89e-14
hsa_circ_0003484	-24.9132	1.66e-15	1.95e-14
hsa_circ_0001709	25.4266	1.7e-15	1.97e-14
hsa_circ_0136113	-24.8918	1.76e-15	2.02e-14
12:122511109	25.399	1.82e-15	2.08e-14
hsa_circ_0001158	-24.8729	1.84e-15	2.09e-14
hsa_circ_0117028	25.3672	1.97e-15	2.21e-14
hsa_circ_0008410	-24.8366	2.02e-15	2.23e-14
hsa_circ_0066875	25.3594	2.01e-15	2.23e-14
hsa_circ_0063946	-24.8158	2.14e-15	2.34e-14
hsa_circ_0004663	25.3251	2.19e-15	2.38e-14
hsa_circ_0138641	25.3122	2.26e-15	2.43e-14
hsa_circ_0000918	25.3052	2.3e-15	2.46e-14
hsa_circ_0069748	25.3019	2.32e-15	2.46e-14
2:11278442	-24.7408	2.59e-15	2.72e-14
hsa_circ_0008153	-24.712	2.79e-15	2.89e-14
hsa_circ_0008518	25.2277	2.8e-15	2.89e-14
hsa_circ_0018405	25.2216	2.84e-15	2.9e-14
hsa_circ_0078408	25.2196	2.86e-15	2.9e-14
hsa_circ_0002105	24.2663	2.98e-15	3e-14
hsa_circ_0066536	25.1924	3.06e-15	3.06e-14
hsa_circ_0102373	-24.6732	3.09e-15	3.06e-14
hsa_circ_0001599	25.1858	3.11e-15	3.06e-14
hsa_circ_0099504	25.1758	3.19e-15	3.11e-14
hsa_circ_0025743	-24.6513	3.26e-15	3.16e-14
hsa_circ_0060849	25.1319	3.56e-15	3.42e-14
hsa_circ_0004245	-24.5782	3.94e-15	3.75e-14
hsa_circ_0008315	-24.5586	4.13e-15	3.9e-14
hsa_circ_0113258	25.0558	4.31e-15	4.05e-14
hsa_circ_0000640	-24.5259	4.5e-15	4.16e-14
hsa_circ_0031252	25.0389	4.49e-15	4.16e-14
4:108063623	-24.5226	4.54e-15	4.17e-14
hsa_circ_0008759	25.0305	4.59e-15	4.19e-14
hsa_circ_0039438	25.01	4.83e-15	4.34e-14
hsa_circ_0097566	25.011	4.82e-15	4.34e-14
hsa_circ_0066083	24.9933	5.03e-15	4.47e-14
hsa_circ_0139547	24.993	5.04e-15	4.47e-14
hsa_circ_0006008	24.9606	5.46e-15	4.8e-14
hsa_circ_0019876	24.9585	5.49e-15	4.8e-14
hsa_circ_0003587	24.925	5.97e-15	5.18e-14
hsa_circ_0008993	24.9202	6.04e-15	5.21e-14
hsa_circ_0007455	24.9161	6.1e-15	5.23e-14
hsa_circ_0002274	24.8962	6.41e-15	5.45e-14
hsa_circ_0000572	24.8912	6.49e-15	5.49e-14
hsa_circ_0005552	24.8869	6.56e-15	5.51e-14
hsa_circ_0004366	24.8767	6.73e-15	5.58e-14
21:43998254	24.8763	6.73e-15	5.58e-14
hsa_circ_0000698	24.865	6.93e-15	5.7e-14
hsa_circ_0002401	-24.3479	7.08e-15	5.72e-14
hsa_circ_0067919	24.8569	7.07e-15	5.72e-14
hsa_circ_0138872	24.861	6.99e-15	5.72e-14
hsa_circ_0040930	24.8442	7.29e-15	5.81e-14
hsa_circ_0069524	24.8448	7.28e-15	5.81e-14
hsa_circ_0001009	24.8396	7.38e-15	5.85e-14
17:47742610	24.8329	7.5e-15	5.91e-14
hsa_circ_0031361	-24.3161	7.67e-15	6e-14
hsa_circ_0088613	-24.3143	7.71e-15	6e-14
hsa_circ_0040827	24.8102	7.93e-15	6.13e-14
1:51840226	24.8053	8.03e-15	6.17e-14
hsa_circ_0030289	24.7739	8.68e-15	6.63e-14
hsa_circ_0098874	24.7584	9.01e-15	6.84e-14
hsa_circ_0001475	24.7513	9.17e-15	6.87e-14
hsa_circ_0003131	24.7496	9.21e-15	6.87e-14
hsa_circ_0138874	24.7503	9.2e-15	6.87e-14
hsa_circ_0003577	24.7462	9.29e-15	6.89e-14
hsa_circ_0123942	24.7372	9.5e-15	7e-14
hsa_circ_0087391	24.489	9.7e-15	7.11e-14
hsa_circ_0000813	-24.2148	9.91e-15	7.18e-14
hsa_circ_0140609	24.7216	9.87e-15	7.18e-14
hsa_circ_0025843	24.7057	1.03e-14	7.4e-14
hsa_circ_0000847	24.7018	1.04e-14	7.43e-14
hsa_circ_0026312	-24.1944	1.04e-14	7.44e-14
hsa_circ_0006278	24.6959	1.05e-14	7.45e-14
hsa_circ_0137106	24.6877	1.07e-14	7.56e-14
hsa_circ_0001195	24.6829	1.09e-14	7.61e-14
hsa_circ_0007344	24.6479	1.18e-14	8.23e-14
hsa_circ_0000418	24.6333	1.23e-14	8.5e-14
hsa_circ_0000024	24.6181	1.27e-14	8.78e-14
hsa_circ_0037972	24.6018	1.33e-14	9.08e-14
hsa_circ_0000741	24.5891	1.37e-14	9.27e-14
hsa_circ_0005836	24.5903	1.36e-14	9.27e-14
hsa_circ_0067971	24.5604	1.47e-14	9.89e-14
hsa_circ_0117963	24.548	1.51e-14	1.01e-13
hsa_circ_0089722	24.5445	1.53e-14	1.02e-13
hsa_circ_0093689	24.5145	1.64e-14	1.09e-13
hsa_circ_0008381	24.5013	1.7e-14	1.12e-13
hsa_circ_0007883	24.4963	1.72e-14	1.13e-13
hsa_circ_0007234	24.4888	1.75e-14	1.14e-13
hsa_circ_0003287	24.4675	1.84e-14	1.19e-13
hsa_circ_0080981	23.9596	1.84e-14	1.19e-13
22:25594299	-23.961	1.88e-14	1.21e-13
hsa_circ_0102921	24.4521	1.91e-14	1.22e-13
hsa_circ_0112929	24.4439	1.95e-14	1.24e-13
hsa_circ_0007489	24.4306	2.01e-14	1.28e-13
hsa_circ_0122818	24.4035	2.15e-14	1.36e-13
hsa_circ_0067582	24.3832	2.26e-14	1.42e-13
9:86343075	24.3686	2.34e-14	1.46e-13
hsa_circ_0039365	24.3516	2.44e-14	1.52e-13
hsa_circ_0057753	24.3383	2.52e-14	1.56e-13
hsa_circ_0000500	24.3308	2.57e-14	1.58e-13
hsa_circ_0058055	24.3139	2.68e-14	1.64e-13
hsa_circ_0003919	-23.8044	2.74e-14	1.67e-13
hsa_circ_0084674	24.2938	2.81e-14	1.7e-13
hsa_circ_0123513	24.2948	2.8e-14	1.7e-13
hsa_circ_0130902	24.2681	2.99e-14	1.8e-13
hsa_circ_0108172	24.2424	3.18e-14	1.9e-13
hsa_circ_0006509	24.2167	3.39e-14	2.02e-13
hsa_circ_0005116	24.198	3.54e-14	2.1e-13
hsa_circ_0000853	24.1863	3.64e-14	2.15e-13
hsa_circ_0123385	24.1675	3.81e-14	2.24e-13
hsa_circ_0036466	24.164	3.84e-14	2.24e-13
hsa_circ_0004281	24.1505	3.96e-14	2.3e-13
hsa_circ_0003871	24.1492	3.98e-14	2.31e-13
hsa_circ_0001769	24.1327	4.15e-14	2.39e-13
hsa_circ_0007755	24.1267	4.21e-14	2.41e-13
hsa_circ_0085311	24.1233	4.24e-14	2.42e-13
hsa_circ_0007364	24.1027	4.46e-14	2.53e-13
hsa_circ_0124935	24.0767	4.75e-14	2.69e-13
hsa_circ_0003021	24.0464	5.1e-14	2.87e-13
hsa_circ_0008201	24.0446	5.11e-14	2.87e-13
hsa_circ_0000097	23.9918	5.82e-14	3.25e-13
hsa_circ_0128717	23.9774	6e-14	3.34e-13
X:1285778	23.9692	6.14e-14	3.4e-13
hsa_circ_0004650	23.9618	6.23e-14	3.44e-13
hsa_circ_0003620	23.8633	7.91e-14	4.34e-13
hsa_circ_0047769	23.8414	8.33e-14	4.55e-13
hsa_circ_0019773	23.8353	8.45e-14	4.6e-13
hsa_circ_0096948	23.8311	8.54e-14	4.63e-13
hsa_circ_0008250	23.8032	9.12e-14	4.92e-13
hsa_circ_0077522	23.8004	9.15e-14	4.92e-13
16:70042351	23.7551	1.02e-13	5.47e-13
hsa_circ_0116393	23.7429	1.05e-13	5.61e-13
hsa_circ_0001068	23.7345	1.07e-13	5.7e-13
hsa_circ_0008806	23.7169	1.12e-13	5.92e-13
hsa_circ_0006566	23.6978	1.17e-13	6.16e-13
hsa_circ_0114591	23.67	1.25e-13	6.54e-13
hsa_circ_0008912	23.6282	1.38e-13	7.21e-13
hsa_circ_0053907	23.5838	1.53e-13	7.97e-13
hsa_circ_0123537	23.5702	1.58e-13	8.2e-13
hsa_circ_0003943	23.5532	1.65e-13	8.47e-13
2:190910263	23.5529	1.65e-13	8.47e-13
hsa_circ_0008382	23.516	1.8e-13	9.2e-13
hsa_circ_0019120	23.4917	1.9e-13	9.7e-13
hsa_circ_0089899	23.483	1.94e-13	9.86e-13
hsa_circ_0000782	23.4347	2.18e-13	1.1e-12
11:118481715	23.3955	2.39e-13	1.2e-12
hsa_circ_0002675	23.3788	2.47e-13	1.23e-12
6:33085779	23.3815	2.47e-13	1.23e-12
hsa_circ_0001900	23.3193	2.84e-13	1.41e-12
hsa_circ_0008439	23.3145	2.87e-13	1.42e-12
17:68525754	23.315	2.88e-13	1.42e-12
hsa_circ_0133715	23.2947	3.02e-13	1.48e-12
hsa_circ_0079658	23.2831	3.1e-13	1.51e-12
hsa_circ_0111866	23.2828	3.1e-13	1.51e-12
hsa_circ_0004277	23.2476	3.37e-13	1.64e-12
hsa_circ_0077223	23.2203	3.59e-13	1.74e-12
hsa_circ_0009021	23.1878	3.87e-13	1.87e-12
hsa_circ_0136476	23.1663	4.06e-13	1.95e-12
hsa_circ_0001936	23.1564	4.16e-13	1.99e-12
hsa_circ_0003700	23.1392	4.33e-13	2.07e-12
hsa_circ_0000787	23.1374	4.35e-13	2.07e-12
hsa_circ_0102752	23.1174	4.54e-13	2.15e-12
hsa_circ_0032825	23.115	4.58e-13	2.16e-12
hsa_circ_0002673	23.043	5.41e-13	2.54e-12
hsa_circ_0000390	22.9737	6.35e-13	2.97e-12
hsa_circ_0003285	22.9717	6.38e-13	2.97e-12
14:52720861	22.9617	6.53e-13	3.03e-12
hsa_circ_0067531	22.9464	6.76e-13	3.13e-12
hsa_circ_0113036	22.9356	6.93e-13	3.2e-12
hsa_circ_0015731	22.9333	6.97e-13	3.2e-12
hsa_circ_0002887	22.9273	7.06e-13	3.23e-12
hsa_circ_0070190	22.926	7.08e-13	3.23e-12
hsa_circ_0005132	22.8786	7.85e-13	3.55e-12
X:11367771	22.8819	7.84e-13	3.55e-12
hsa_circ_0005831	22.844	8.55e-13	3.86e-12
hsa_circ_0072546	22.8381	8.67e-13	3.9e-12
hsa_circ_0015745	22.7892	9.69e-13	4.34e-12
hsa_circ_0111164	22.7796	9.9e-13	4.42e-12
hsa_circ_0007928	22.7711	1.01e-12	4.49e-12
hsa_circ_0003187	22.713	1.15e-12	5.11e-12
hsa_circ_0013084	22.682	1.24e-12	5.46e-12
hsa_circ_0003203	22.6558	1.31e-12	5.77e-12
hsa_circ_0122007	22.655	1.32e-12	5.77e-12
hsa_circ_0000707	22.651	1.33e-12	5.8e-12
hsa_circ_0135897	22.6407	1.36e-12	5.92e-12
hsa_circ_0097607	22.6371	1.37e-12	5.95e-12
hsa_circ_0075740	22.6353	1.38e-12	5.95e-12
hsa_circ_0004904	22.6261	1.4e-12	6.06e-12
hsa_circ_0070039	22.6227	1.41e-12	6.08e-12
hsa_circ_0000234	22.6112	1.44e-12	6.15e-12
hsa_circ_0025961	22.616	1.44e-12	6.15e-12
hsa_circ_0006845	22.5738	1.57e-12	6.69e-12
hsa_circ_0096298	22.518	1.79e-12	7.6e-12
hsa_circ_0004367	22.5165	1.8e-12	7.61e-12
hsa_circ_0007291	22.5025	1.86e-12	7.82e-12
hsa_circ_0002771	22.4661	2.02e-12	8.44e-12
hsa_circ_0008310	22.4661	2.02e-12	8.44e-12
hsa_circ_0091175	22.4428	2.12e-12	8.86e-12
hsa_circ_0004658	22.4312	2.18e-12	9.07e-12
1:107683488	22.4233	2.22e-12	9.2e-12
hsa_circ_0001442	22.4114	2.28e-12	9.41e-12
hsa_circ_0006952	22.4105	2.28e-12	9.41e-12
hsa_circ_0129362	22.3603	2.56e-12	1.05e-11
hsa_circ_0135052	22.3457	2.64e-12	1.08e-11
hsa_circ_0008677	22.3337	2.71e-12	1.11e-11
hsa_circ_0092628	22.3096	2.86e-12	1.16e-11
hsa_circ_0007167	22.2839	3.03e-12	1.23e-11
hsa_circ_0095328	22.2837	3.04e-12	1.23e-11
hsa_circ_0133873	22.282	3.05e-12	1.23e-11
hsa_circ_0007067	22.2781	3.07e-12	1.23e-11
hsa_circ_0048344	22.2551	3.24e-12	1.29e-11
hsa_circ_0008106	22.2515	3.26e-12	1.3e-11
hsa_circ_0077423	22.2429	3.33e-12	1.32e-11
hsa_circ_0140441	22.2429	3.33e-12	1.32e-11
1:23785675	22.2384	3.36e-12	1.33e-11
hsa_circ_0111823	22.2098	3.58e-12	1.41e-11
hsa_circ_0007698	22.2047	3.62e-12	1.42e-11
hsa_circ_0137236	22.1984	3.67e-12	1.44e-11
hsa_circ_0001322	22.19	3.74e-12	1.46e-11
7:155706860	22.1899	3.74e-12	1.46e-11
hsa_circ_0080420	22.1854	3.78e-12	1.47e-11
hsa_circ_0114562	22.1771	3.85e-12	1.49e-11
hsa_circ_0102019	22.1556	4.04e-12	1.56e-11
hsa_circ_0035197	22.1245	4.33e-12	1.66e-11
hsa_circ_0009168	22.1138	4.43e-12	1.7e-11
hsa_circ_0092761	22.0833	4.7e-12	1.8e-11
hsa_circ_0042174	22.0842	4.73e-12	1.8e-11
hsa_circ_0005148	22.0749	4.83e-12	1.83e-11
1:184590739	22.0739	4.84e-12	1.83e-11
hsa_circ_0075559	22.0659	4.88e-12	1.84e-11
hsa_circ_0038045	22.0664	4.93e-12	1.85e-11
hsa_circ_0106803	22.0412	5.21e-12	1.95e-11
hsa_circ_0116966	22.0238	5.41e-12	2.02e-11
hsa_circ_0098240	22.0219	5.43e-12	2.03e-11
hsa_circ_0114376	22.0208	5.45e-12	2.03e-11
17:59912684	22.0116	5.56e-12	2.06e-11
hsa_circ_0000018	21.9771	6e-12	2.22e-11
hsa_circ_0044234	21.959	6.25e-12	2.3e-11
hsa_circ_0008812	21.9517	6.28e-12	2.31e-11
hsa_circ_0086731	21.9524	6.34e-12	2.32e-11
hsa_circ_0003748	21.9302	6.66e-12	2.43e-11
hsa_circ_0006710	21.9278	6.67e-12	2.43e-11
hsa_circ_0058763	21.9085	6.96e-12	2.52e-11
hsa_circ_0137284	21.9085	6.96e-12	2.52e-11
7:6111125	21.9052	7.03e-12	2.54e-11
hsa_circ_0109326	21.8896	7.2e-12	2.59e-11
12:103979831	21.8857	7.34e-12	2.63e-11
15:85682158	21.8857	7.34e-12	2.63e-11
hsa_circ_0006990	21.8671	7.65e-12	2.72e-11
hsa_circ_0067029	21.8671	7.65e-12	2.72e-11
hsa_circ_0139678	21.8622	7.73e-12	2.75e-11
hsa_circ_0006693	21.8497	7.94e-12	2.81e-11
14:31727351	21.8411	8.1e-12	2.86e-11
hsa_circ_0010790	21.8257	8.29e-12	2.92e-11
hsa_circ_0003718	21.8016	8.83e-12	3.09e-11
hsa_circ_0027668	21.8016	8.83e-12	3.09e-11
hsa_circ_0052112	21.8001	8.86e-12	3.09e-11
5:131255095	21.7741	9.38e-12	3.27e-11
hsa_circ_0007162	21.7374	1.02e-11	3.53e-11
3:30623199	21.7336	1.02e-11	3.55e-11
hsa_circ_0092812	21.7297	1.03e-11	3.57e-11
hsa_circ_0103038	21.7271	1.04e-11	3.58e-11
hsa_circ_0131266	21.7188	1.06e-11	3.64e-11
hsa_circ_0088087	21.7135	1.07e-11	3.67e-11
hsa_circ_0080570	21.7056	1.09e-11	3.72e-11
hsa_circ_0005801	21.6935	1.11e-11	3.77e-11
hsa_circ_0046060	21.6973	1.11e-11	3.77e-11
hsa_circ_0011137	21.6954	1.11e-11	3.78e-11
hsa_circ_0030722	21.6488	1.23e-11	4.17e-11
hsa_circ_0020028	21.6358	1.27e-11	4.28e-11
hsa_circ_0035803	21.626	1.3e-11	4.35e-11
hsa_circ_0139654	21.6253	1.3e-11	4.35e-11
1:94455733	21.6156	1.32e-11	4.4e-11
hsa_circ_0017092	21.6164	1.32e-11	4.41e-11
hsa_circ_0004649	21.6109	1.34e-11	4.46e-11
hsa_circ_0030441	21.607	1.35e-11	4.48e-11
hsa_circ_0105169	21.5991	1.37e-11	4.55e-11
hsa_circ_0120910	21.5941	1.39e-11	4.59e-11
hsa_circ_0006560	21.5819	1.43e-11	4.7e-11
hsa_circ_0001420	21.5761	1.44e-11	4.75e-11
hsa_circ_0002854	21.5362	1.57e-11	5.16e-11
hsa_circ_0000985	21.5332	1.58e-11	5.18e-11
hsa_circ_0007803	21.5275	1.61e-11	5.23e-11
hsa_circ_0000819	21.5242	1.62e-11	5.24e-11
hsa_circ_0005310	21.5242	1.62e-11	5.24e-11
hsa_circ_0042495	21.5139	1.65e-11	5.33e-11
7:35879823	21.5139	1.65e-11	5.33e-11
hsa_circ_0004133	21.5071	1.67e-11	5.37e-11
hsa_circ_0006618	21.4913	1.73e-11	5.57e-11
hsa_circ_0126176	21.4801	1.78e-11	5.69e-11
X:63509944	21.4699	1.82e-11	5.81e-11
hsa_circ_0128457	21.4636	1.84e-11	5.86e-11
13:24484653	21.4636	1.84e-11	5.86e-11
hsa_circ_0065251	21.4513	1.89e-11	6e-11
hsa_circ_0125753	21.4306	1.98e-11	6.26e-11
hsa_circ_0001467	21.4108	2.07e-11	6.52e-11
hsa_circ_0003768	21.3959	2.13e-11	6.71e-11
hsa_circ_0007191	21.3731	2.24e-11	7e-11
hsa_circ_0007731	21.3715	2.24e-11	7e-11
hsa_circ_0137499	21.375	2.23e-11	7e-11
hsa_circ_0001803	21.3514	2.34e-11	7.29e-11
hsa_circ_0102543	21.3328	2.41e-11	7.48e-11
15:56179059	21.3346	2.43e-11	7.55e-11
hsa_circ_0004503	21.3319	2.45e-11	7.56e-11
19:41348295	21.3324	2.45e-11	7.56e-11
hsa_circ_0054423	21.31	2.57e-11	7.9e-11
hsa_circ_0135701	21.3085	2.57e-11	7.91e-11
hsa_circ_0070680	21.3014	2.61e-11	7.99e-11
hsa_circ_0129906	21.3014	2.61e-11	7.99e-11
hsa_circ_0000528	21.2918	2.67e-11	8.1e-11
hsa_circ_0058725	21.2918	2.67e-11	8.1e-11
hsa_circ_0069340	21.2918	2.67e-11	8.1e-11
hsa_circ_0005519	21.2542	2.89e-11	8.74e-11
hsa_circ_0088041	21.255	2.89e-11	8.74e-11
hsa_circ_0110529	21.232	3.03e-11	9.14e-11
hsa_circ_0005535	21.2267	3.07e-11	9.22e-11
hsa_circ_0058264	21.2159	3.13e-11	9.37e-11
hsa_circ_0078241	21.2159	3.13e-11	9.37e-11
hsa_circ_0004936	21.2014	3.24e-11	9.62e-11
hsa_circ_0006357	21.2015	3.24e-11	9.62e-11
hsa_circ_0047391	21.2015	3.24e-11	9.62e-11
6:107929415	21.1676	3.48e-11	1.03e-10
hsa_circ_0001721	21.1601	3.54e-11	1.05e-10
hsa_circ_0004741	21.1483	3.57e-11	1.05e-10
hsa_circ_0072954	21.1412	3.68e-11	1.08e-10
hsa_circ_0140594	21.1182	3.87e-11	1.14e-10
hsa_circ_0131620	21.097	4.05e-11	1.19e-10
hsa_circ_0004874	21.0766	4.23e-11	1.24e-10
hsa_circ_0005571	21.0603	4.38e-11	1.27e-10
hsa_circ_0054219	21.0603	4.38e-11	1.27e-10
hsa_circ_0005656	21.0523	4.45e-11	1.29e-10
hsa_circ_0137966	21.0523	4.45e-11	1.29e-10
hsa_circ_0138746	21.0337	4.63e-11	1.34e-10
hsa_circ_0083147	21.0173	4.8e-11	1.38e-10
hsa_circ_0002821	21.0036	4.94e-11	1.42e-10
hsa_circ_0004445	21.0044	4.93e-11	1.42e-10
1:235196031	20.9902	4.98e-11	1.43e-10
hsa_circ_0005988	20.9404	5.53e-11	1.58e-10
hsa_circ_0086425	20.9424	5.62e-11	1.6e-10
hsa_circ_0006525	20.9112	6.01e-11	1.7e-10
hsa_circ_0130987	20.9112	6.01e-11	1.7e-10
hsa_circ_0123058	20.9058	6.08e-11	1.72e-10
hsa_circ_0119971	20.8848	6.35e-11	1.79e-10
hsa_circ_0040609	20.8717	6.53e-11	1.84e-10
hsa_circ_0093681	20.866	6.61e-11	1.86e-10
hsa_circ_0137241	20.8562	6.63e-11	1.86e-10
hsa_circ_0035189	20.7573	8.11e-11	2.27e-10
hsa_circ_0007559	20.6596	1.01e-10	2.82e-10
hsa_circ_0093713	20.6596	1.01e-10	2.82e-10
hsa_circ_0017648	20.6468	1.05e-10	2.91e-10
hsa_circ_0031485	20.6468	1.05e-10	2.91e-10
hsa_circ_0065773	20.632	1.08e-10	2.99e-10
hsa_circ_0102179	20.6304	1.08e-10	3e-10
hsa_circ_0000592	20.5354	1.29e-10	3.54e-10
hsa_circ_0003451	20.5354	1.29e-10	3.54e-10
hsa_circ_0099476	20.512	1.35e-10	3.72e-10
hsa_circ_0030522	20.4134	1.66e-10	4.55e-10
hsa_circ_0124319	20.3983	1.7e-10	4.66e-10
hsa_circ_0131680	20.3571	1.86e-10	5.08e-10
3:20071584	20.13	2.99e-10	8.13e-10
8:132727798	20.0854	3.27e-10	8.88e-10
hsa_circ_0004831	20.0321	3.61e-10	9.78e-10
hsa_circ_0005406	19.7697	6.1e-10	1.65e-09
hsa_circ_0110786	19.7463	6.41e-10	1.73e-09
hsa_circ_0005833	19.7299	6.62e-10	1.78e-09
hsa_circ_0001233	19.7179	6.78e-10	1.82e-09
hsa_circ_0130471	19.6273	8.11e-10	2.17e-09
1:150223186	19.6111	8.37e-10	2.24e-09
hsa_circ_0002041	19.6004	8.63e-10	2.3e-09
hsa_circ_0066967	19.5721	9.03e-10	2.41e-09
5:139442287	19.5111	1.02e-09	2.71e-09
hsa_circ_0002338	19.4797	1.09e-09	2.88e-09
hsa_circ_0002302	19.3888	1.29e-09	3.42e-09
hsa_circ_0113907	19.3471	1.41e-09	3.73e-09
hsa_circ_0130664	19.1442	2.1e-09	5.54e-09
hsa_circ_0003583	18.8398	3.74e-09	9.84e-09
hsa_circ_0088744	-10.7735	0.000572264	0.00150234
hsa_circ_0003183	-10.1201	0.00121449	0.00318177
9:97330154	-9.92361	0.00151086	0.00395005
15:84538532	-8.80114	0.00490142	0.0127881
hsa_circ_0008791	-7.57361	0.0155029	0.0403648
hsa_circ_0130568	-7.48835	0.0167067	0.04341
hsa_circ_0099513	-7.4547	0.0172039	0.0446106
