# Supplementary material for: Long non-coding RNA and circular RNA and coding RNA profiling of plasma exosomes of osteosarcoma by RNA seq
Source: Sci Data. 2023 Jun 22;10:395. doi: 10.1038/s41597-023-02295-9 (PMC10287625; doi:10.1038/s41597-023-02295-9)
Supplement: Supplementary file 6 — Table S1 [file 41597_2023_2295_MOESM6_ESM.xlsx]

## Sheet: Supplementary Table 1
Table S1：The prediction of the names of the lncRNA
#ID	Symbol
ENSG00000265544	AA06
ENSG00000215458	AATBC
ENSG00000281376	ABALON
ENSG00000225929	AC000036.1
ENSG00000286508	AC000050.3
ENSG00000286742	AC000065.1
ENSG00000273300	AC000068.3
ENSG00000286367	AC000072.1
ENSG00000278727	AC000403.1
ENSG00000266389	AC002091.2
ENSG00000248101	AC002116.1
ENSG00000267698	AC002116.2
ENSG00000235560	AC002310.1
ENSG00000239791	AC002310.2
ENSG00000258240	AC002351.1
ENSG00000260188	AC002464.1
ENSG00000241764	AC002467.1
ENSG00000226872	AC002472.1
ENSG00000232759	AC002480.1
ENSG00000259810	AC002519.1
ENSG00000261312	AC002550.1
ENSG00000262265	AC002558.3
ENSG00000260793	AC003102.1
ENSG00000279159	AC003681.1
ENSG00000285785	AC003950.1
ENSG00000234859	AC003958.2
ENSG00000230612	AC004039.1
ENSG00000251259	AC004069.1
ENSG00000263571	AC004147.2
ENSG00000263272	AC004148.1
ENSG00000260664	AC004158.1
ENSG00000230333	AC004160.1
ENSG00000267457	AC004223.2
ENSG00000257433	AC004241.1
ENSG00000265046	AC004253.2
ENSG00000275936	AC004263.1
ENSG00000286067	AC004263.2
ENSG00000235979	AC004448.2
ENSG00000268069	AC004466.1
ENSG00000237019	AC004470.1
ENSG00000266341	AC004477.1
ENSG00000267122	AC004490.1
ENSG00000272072	AC004492.1
ENSG00000214870	AC004540.1
ENSG00000269972	AC004542.1
ENSG00000265206	AC004687.1
ENSG00000263494	AC004702.1
ENSG00000261996	AC004706.1
ENSG00000253102	AC004707.1
ENSG00000262227	AC004771.2
ENSG00000276814	AC004801.6
ENSG00000277283	AC004812.2
ENSG00000274818	AC004825.2
ENSG00000286333	AC004828.2
ENSG00000181123	AC004832.1
ENSG00000272854	AC004839.2
ENSG00000258376	AC004846.1
ENSG00000260997	AC004847.1
ENSG00000272768	AC004854.2
ENSG00000239636	AC004865.2
ENSG00000273419	AC004877.1
ENSG00000272812	AC004908.2
ENSG00000287574	AC004938.2
ENSG00000259768	AC004943.2
ENSG00000233760	AC004947.1
ENSG00000228434	AC004951.1
ENSG00000285725	AC004967.2
ENSG00000272894	AC004982.2
ENSG00000203446	AC004988.1
ENSG00000278920	AC005005.4
ENSG00000270696	AC005034.3
ENSG00000271452	AC005034.5
ENSG00000286045	AC005034.6
ENSG00000183308	AC005037.1
ENSG00000286218	AC005040.2
ENSG00000286623	AC005041.4
ENSG00000243004	AC005062.1
ENSG00000272918	AC005070.3
ENSG00000272219	AC005072.1
ENSG00000224046	AC005076.1
ENSG00000226816	AC005082.1
ENSG00000274080	AC005089.1
ENSG00000272568	AC005162.2
ENSG00000223561	AC005165.1
ENSG00000266378	AC005224.2
ENSG00000266709	AC005224.3
ENSG00000258603	AC005225.2
ENSG00000258695	AC005225.3
ENSG00000273314	AC005229.4
ENSG00000285412	AC005232.1
ENSG00000268205	AC005261.1
ENSG00000268713	AC005261.3
ENSG00000267551	AC005264.1
ENSG00000263707	AC005277.1
ENSG00000284930	AC005280.2
ENSG00000285006	AC005280.3
ENSG00000266469	AC005288.1
ENSG00000273244	AC005301.1
ENSG00000272736	AC005323.2
ENSG00000267755	AC005329.2
ENSG00000265100	AC005332.1
ENSG00000267731	AC005332.2
ENSG00000274561	AC005332.3
ENSG00000277476	AC005332.5
ENSG00000278730	AC005332.6
ENSG00000265489	AC005358.1
ENSG00000275024	AC005383.1
ENSG00000276445	AC005393.1
ENSG00000283403	AC005394.2
ENSG00000287249	AC005400.1
ENSG00000285734	AC005414.1
ENSG00000258891	AC005480.1
ENSG00000258559	AC005519.1
ENSG00000269604	AC005523.2
ENSG00000230825	AC005532.1
ENSG00000232006	AC005537.1
ENSG00000235852	AC005540.1
ENSG00000265664	AC005544.2
ENSG00000264990	AC005549.1
ENSG00000237070	AC005550.2
ENSG00000214719	AC005562.1
ENSG00000261305	AC005586.2
ENSG00000260107	AC005606.1
ENSG00000278901	AC005609.1
ENSG00000278907	AC005609.2
ENSG00000278915	AC005609.3
ENSG00000279726	AC005609.5
ENSG00000261596	AC005632.3
ENSG00000273956	AC005632.5
ENSG00000262879	AC005670.3
ENSG00000261490	AC005674.2
ENSG00000262966	AC005695.1
ENSG00000266527	AC005697.2
ENSG00000262681	AC005722.3
ENSG00000264044	AC005726.2
ENSG00000261033	AC005730.2
ENSG00000268650	AC005759.1
ENSG00000268189	AC005785.1
ENSG00000267436	AC005786.3
ENSG00000261335	AC005837.1
ENSG00000258092	AC005841.1
ENSG00000278668	AC005899.7
ENSG00000262967	AC005921.2
ENSG00000267469	AC005944.1
ENSG00000267205	AC005954.2
ENSG00000266869	AC005993.1
ENSG00000226824	AC006001.2
ENSG00000286912	AC006008.1
ENSG00000272908	AC006033.2
ENSG00000286130	AC006040.1
ENSG00000261786	AC006058.1
ENSG00000245667	AC006064.1
ENSG00000247853	AC006064.2
ENSG00000269968	AC006064.4
ENSG00000276232	AC006064.5
ENSG00000286125	AC006115.2
ENSG00000264895	AC006141.1
ENSG00000242593	AC006148.1
ENSG00000286591	AC006197.2
ENSG00000266921	AC006213.1
ENSG00000267058	AC006213.2
ENSG00000268460	AC006262.1
ENSG00000236572	AC006369.2
ENSG00000233191	AC006372.2
ENSG00000234210	AC006372.3
ENSG00000263345	AC006435.2
ENSG00000274758	AC006435.3
ENSG00000265784	AC006441.3
ENSG00000275665	AC006449.3
ENSG00000277969	AC006449.6
ENSG00000230000	AC006455.5
ENSG00000228509	AC006460.1
ENSG00000284052	AC006460.2
ENSG00000273448	AC006480.2
ENSG00000249906	AC006487.1
ENSG00000261770	AC006504.1
ENSG00000267575	AC006504.5
ENSG00000281468	AC006504.7
ENSG00000261342	AC006538.1
ENSG00000236540	AC006547.1
ENSG00000268292	AC006547.3
ENSG00000273203	AC006946.2
ENSG00000279317	AC006994.1
ENSG00000251660	AC007036.3
ENSG00000231609	AC007098.1
ENSG00000263004	AC007114.1
ENSG00000263089	AC007114.2
ENSG00000250497	AC007126.1
ENSG00000261146	AC007159.1
ENSG00000283549	AC007161.3
ENSG00000233891	AC007179.2
ENSG00000224721	AC007182.1
ENSG00000269145	AC007192.2
ENSG00000261560	AC007216.3
ENSG00000287340	AC007222.2
ENSG00000269318	AC007292.2
ENSG00000234818	AC007314.1
ENSG00000280418	AC007326.2
ENSG00000261804	AC007342.4
ENSG00000262714	AC007342.5
ENSG00000272984	AC007349.4
ENSG00000236951	AC007359.1
ENSG00000255595	AC007368.1
ENSG00000269883	AC007375.3
ENSG00000258569	AC007376.2
ENSG00000237513	AC007384.1
ENSG00000204929	AC007389.1
ENSG00000272054	AC007390.1
ENSG00000234350	AC007405.1
ENSG00000261799	AC007406.5
ENSG00000260329	AC007541.1
ENSG00000244055	AC007566.1
ENSG00000260249	AC007608.3
ENSG00000260086	AC007611.1
ENSG00000262420	AC007613.1
ENSG00000279249	AC007614.1
ENSG00000242539	AC007620.2
ENSG00000258136	AC007622.2
ENSG00000256139	AC007637.1
ENSG00000263680	AC007639.1
ENSG00000249923	AC007663.2
ENSG00000270571	AC007681.1
ENSG00000273729	AC007686.3
ENSG00000285966	AC007686.4
ENSG00000261644	AC007728.2
ENSG00000287524	AC007736.1
ENSG00000233251	AC007743.1
ENSG00000236841	AC007750.1
ENSG00000267213	AC007773.1
ENSG00000287123	AC007880.1
ENSG00000198491	AC007920.1
ENSG00000283175	AC007920.2
ENSG00000265094	AC007922.2
ENSG00000270823	AC007938.2
ENSG00000197665	AC007952.1
ENSG00000228157	AC007952.2
ENSG00000262202	AC007952.4
ENSG00000263394	AC007952.7
ENSG00000277534	AC007996.1
ENSG00000267583	AC007998.3
ENSG00000257261	AC008014.1
ENSG00000272369	AC008035.1
ENSG00000239219	AC008040.1
ENSG00000287118	AC008056.3
ENSG00000260101	AC008074.2
ENSG00000280007	AC008079.1
ENSG00000258181	AC008083.3
ENSG00000276454	AC008083.4
ENSG00000279987	AC008103.1
ENSG00000233175	AC008105.1
ENSG00000255649	AC008114.1
ENSG00000275963	AC008115.4
ENSG00000273015	AC008124.1
ENSG00000257298	AC008147.2
ENSG00000235059	AC008175.1
ENSG00000273489	AC008264.2
ENSG00000229321	AC008269.1
ENSG00000245317	AC008393.1
ENSG00000248753	AC008406.2
ENSG00000277619	AC008406.3
ENSG00000249637	AC008438.1
ENSG00000250222	AC008443.4
ENSG00000250900	AC008443.5
ENSG00000279232	AC008522.1
ENSG00000250377	AC008525.1
ENSG00000286669	AC008532.1
ENSG00000197332	AC008543.1
ENSG00000269086	AC008555.2
ENSG00000271109	AC008555.4
ENSG00000277013	AC008556.1
ENSG00000229855	AC008568.1
ENSG00000267474	AC008569.2
ENSG00000253613	AC008572.1
ENSG00000271737	AC008608.2
ENSG00000275719	AC008622.2
ENSG00000267291	AC008649.1
ENSG00000260686	AC008669.1
ENSG00000249738	AC008691.1
ENSG00000267475	AC008736.1
ENSG00000267580	AC008738.3
ENSG00000273420	AC008738.7
ENSG00000267650	AC008742.1
ENSG00000254760	AC008750.1
ENSG00000267905	AC008750.2
ENSG00000268744	AC008758.4
ENSG00000269399	AC008764.6
ENSG00000279529	AC008764.8
ENSG00000249042	AC008771.1
ENSG00000287263	AC008875.3
ENSG00000269243	AC008894.2
ENSG00000272109	AC008906.2
ENSG00000262211	AC008914.1
ENSG00000271828	AC008937.3
ENSG00000260072	AC008938.1
ENSG00000250155	AC008957.1
ENSG00000176593	AC008969.1
ENSG00000272081	AC008972.2
ENSG00000287739	AC009019.2
ENSG00000260905	AC009021.1
ENSG00000260834	AC009055.2
ENSG00000260788	AC009063.2
ENSG00000259780	AC009065.1
ENSG00000260778	AC009065.4
ENSG00000261532	AC009065.7
ENSG00000260060	AC009088.1
ENSG00000260304	AC009088.2
ENSG00000276663	AC009090.3
ENSG00000284685	AC009093.10
ENSG00000288630	AC009093.11
ENSG00000260593	AC009097.2
ENSG00000272372	AC009102.2
ENSG00000287866	AC009102.4
ENSG00000260927	AC009107.2
ENSG00000259877	AC009113.1
ENSG00000260659	AC009113.2
ENSG00000276131	AC009118.2
ENSG00000260228	AC009119.1
ENSG00000259972	AC009120.2
ENSG00000287429	AC009121.5
ENSG00000238045	AC009133.1
ENSG00000259952	AC009133.2
ENSG00000275857	AC009133.4
ENSG00000275927	AC009152.1
ENSG00000274220	AC009163.7
ENSG00000224375	AC009276.1
ENSG00000235724	AC009299.2
ENSG00000272895	AC009303.3
ENSG00000286797	AC009315.1
ENSG00000257176	AC009318.1
ENSG00000273680	AC009318.2
ENSG00000274315	AC009318.3
ENSG00000216895	AC009403.1
ENSG00000287610	AC009403.3
ENSG00000236255	AC009404.1
ENSG00000287950	AC009432.2
ENSG00000254277	AC009446.1
ENSG00000225258	AC009478.1
ENSG00000224076	AC009487.1
ENSG00000232411	AC009495.2
ENSG00000286480	AC009501.2
ENSG00000224152	AC009506.1
ENSG00000256377	AC009509.2
ENSG00000276261	AC009509.5
ENSG00000286911	AC009533.3
ENSG00000231794	AC009542.1
ENSG00000270607	AC009549.1
ENSG00000259720	AC009562.1
ENSG00000261460	AC009690.2
ENSG00000264340	AC009704.1
ENSG00000258056	AC009779.2
ENSG00000251867	AC009812.1
ENSG00000260317	AC009812.4
ENSG00000263823	AC009831.1
ENSG00000287127	AC009879.4
ENSG00000254027	AC009902.2
ENSG00000270277	AC009948.1
ENSG00000270956	AC009948.2
ENSG00000287115	AC009951.6
ENSG00000268896	AC009955.3
ENSG00000287091	AC009961.3
ENSG00000261324	AC010168.2
ENSG00000256442	AC010186.1
ENSG00000257027	AC010186.3
ENSG00000285517	AC010198.2
ENSG00000250608	AC010210.1
ENSG00000249249	AC010226.1
ENSG00000246316	AC010230.1
ENSG00000272040	AC010245.2
ENSG00000259436	AC010247.2
ENSG00000247311	AC010255.1
ENSG00000251187	AC010261.2
ENSG00000267577	AC010327.4
ENSG00000276570	AC010327.6
ENSG00000267943	AC010328.1
ENSG00000268416	AC010329.1
ENSG00000277383	AC010331.1
ENSG00000288253	AC010332.3
ENSG00000214248	AC010336.1
ENSG00000269139	AC010336.5
ENSG00000269813	AC010336.6
ENSG00000250697	AC010343.3
ENSG00000262732	AC010401.1
ENSG00000282925	AC010424.3
ENSG00000259663	AC010478.1
ENSG00000286790	AC010494.1
ENSG00000275234	AC010503.5
ENSG00000270006	AC010531.6
ENSG00000226180	AC010536.1
ENSG00000260755	AC010542.2
ENSG00000261519	AC010542.4
ENSG00000277978	AC010542.5
ENSG00000268119	AC010615.2
ENSG00000269439	AC010618.3
ENSG00000273189	AC010619.2
ENSG00000283103	AC010642.2
ENSG00000277369	AC010654.1
ENSG00000240758	AC010655.2
ENSG00000267784	AC010680.1
ENSG00000270574	AC010680.2
ENSG00000271011	AC010680.3
ENSG00000271141	AC010680.4
ENSG00000271401	AC010680.5
ENSG00000267520	AC010733.1
ENSG00000285354	AC010745.5
ENSG00000265752	AC010754.1
ENSG00000264577	AC010761.1
ENSG00000254693	AC010768.1
ENSG00000253722	AC010834.1
ENSG00000273008	AC010864.1
ENSG00000287387	AC010883.3
ENSG00000237370	AC010907.2
ENSG00000269973	AC010969.2
ENSG00000243433	AC010973.1
ENSG00000231731	AC010976.1
ENSG00000287016	AC010996.1
ENSG00000272692	AC010997.4
ENSG00000275343	AC010999.1
ENSG00000276524	AC010999.2
ENSG00000255476	AC011092.2
ENSG00000263547	AC011095.1
ENSG00000253894	AC011124.2
ENSG00000275601	AC011330.2
ENSG00000247199	AC011346.1
ENSG00000254042	AC011365.1
ENSG00000254192	AC011365.2
ENSG00000272112	AC011374.2
ENSG00000250069	AC011379.1
ENSG00000249593	AC011405.1
ENSG00000283897	AC011416.3
ENSG00000269246	AC011445.1
ENSG00000267512	AC011446.1
ENSG00000267598	AC011446.2
ENSG00000197813	AC011450.1
ENSG00000286177	AC011462.5
ENSG00000268823	AC011467.3
ENSG00000267174	AC011472.2
ENSG00000267481	AC011477.1
ENSG00000287533	AC011477.8
ENSG00000204850	AC011484.1
ENSG00000267133	AC011518.1
ENSG00000261400	AC011525.1
ENSG00000267465	AC011525.2
ENSG00000253496	AC011586.2
ENSG00000258017	AC011603.3
ENSG00000253307	AC011676.1
ENSG00000254019	AC011676.2
ENSG00000274895	AC011700.1
ENSG00000253430	AC011726.1
ENSG00000254362	AC011726.2
ENSG00000231204	AC011752.1
ENSG00000274184	AC011815.2
ENSG00000265008	AC011825.4
ENSG00000279145	AC011912.1
ENSG00000259349	AC011921.1
ENSG00000275638	AC011939.3
ENSG00000261542	AC011978.2
ENSG00000237720	AC011995.2
ENSG00000222017	AC011997.1
ENSG00000271936	AC012073.1
ENSG00000286864	AC012076.1
ENSG00000258274	AC012085.2
ENSG00000259773	AC012100.2
ENSG00000234327	AC012146.1
ENSG00000258034	AC012157.2
ENSG00000260071	AC012178.1
ENSG00000285667	AC012291.3
ENSG00000272667	AC012306.2
ENSG00000286873	AC012306.3
ENSG00000232098	AC012313.1
ENSG00000268912	AC012313.5
ENSG00000260772	AC012321.1
ENSG00000254254	AC012349.1
ENSG00000240401	AC012358.3
ENSG00000272994	AC012360.3
ENSG00000225889	AC012368.1
ENSG00000259359	AC012409.1
ENSG00000259383	AC012414.2
ENSG00000263698	AC012417.1
ENSG00000271976	AC012467.2
ENSG00000225057	AC012485.1
ENSG00000230385	AC012507.1
ENSG00000273466	AC012510.1
ENSG00000263677	AC012588.1
ENSG00000232153	AC012593.2
ENSG00000261526	AC012615.1
ENSG00000267244	AC012615.6
ENSG00000272324	AC012629.2
ENSG00000271980	AC012640.4
ENSG00000261416	AC012645.3
ENSG00000275371	AC012645.4
ENSG00000262712	AC012676.1
ENSG00000277440	AC012676.4
ENSG00000225341	AC013269.1
ENSG00000259368	AC013356.4
ENSG00000272056	AC013472.2
ENSG00000288524	AC013474.2
ENSG00000287543	AC013486.1
ENSG00000253875	AC013643.2
ENSG00000259345	AC013652.1
ENSG00000259793	AC013726.1
ENSG00000264982	AC015563.2
ENSG00000251199	AC015631.1
ENSG00000259341	AC015660.1
ENSG00000264558	AC015674.1
ENSG00000259583	AC015712.2
ENSG00000276406	AC015726.2
ENSG00000267078	AC015802.1
ENSG00000264112	AC015813.1
ENSG00000260907	AC015818.2
ENSG00000267075	AC015818.8
ENSG00000287490	AC015818.9
ENSG00000278600	AC015871.3
ENSG00000286813	AC015871.6
ENSG00000286065	AC015911.11
ENSG00000259351	AC015914.1
ENSG00000276855	AC015922.3
ENSG00000203395	AC015969.1
ENSG00000234418	AC015983.2
ENSG00000225335	AC016027.1
ENSG00000246089	AC016065.1
ENSG00000267568	AC016168.2
ENSG00000262833	AC016245.1
ENSG00000270964	AC016355.1
ENSG00000272599	AC016394.1
ENSG00000267039	AC016493.1
ENSG00000282393	AC016588.2
ENSG00000267605	AC016590.1
ENSG00000269600	AC016629.2
ENSG00000286104	AC016629.3
ENSG00000259495	AC016705.2
ENSG00000273301	AC016717.2
ENSG00000270820	AC016727.1
ENSG00000234997	AC016745.1
ENSG00000272563	AC016745.2
ENSG00000212978	AC016747.1
ENSG00000273302	AC016747.3
ENSG00000274769	AC016747.4
ENSG00000287306	AC016821.1
ENSG00000226380	AC016831.1
ENSG00000285106	AC016831.6
ENSG00000233223	AC016876.2
ENSG00000264772	AC016876.3
ENSG00000276384	AC016876.4
ENSG00000266036	AC016888.1
ENSG00000230732	AC016949.1
ENSG00000286307	AC017028.1
ENSG00000259915	AC017071.1
ENSG00000273275	AC017083.2
ENSG00000224376	AC017104.1
ENSG00000286942	AC017104.5
ENSG00000285596	AC017116.2
ENSG00000261684	AC018362.1
ENSG00000265778	AC018413.1
ENSG00000286186	AC018445.5
ENSG00000229839	AC018462.1
ENSG00000263798	AC018521.1
ENSG00000264920	AC018521.5
ENSG00000275178	AC018529.1
ENSG00000260465	AC018557.1
ENSG00000271344	AC018638.6
ENSG00000273014	AC018645.3
ENSG00000227544	AC018647.1
ENSG00000271122	AC018647.2
ENSG00000272905	AC018648.1
ENSG00000273306	AC018690.1
ENSG00000279321	AC018692.1
ENSG00000286242	AC018797.3
ENSG00000286058	AC018865.2
ENSG00000274765	AC018926.1
ENSG00000272711	AC019069.1
ENSG00000213963	AC019080.1
ENSG00000236318	AC019117.2
ENSG00000236283	AC019197.1
ENSG00000229852	AC019205.1
ENSG00000270988	AC019257.2
ENSG00000225421	AC019330.1
ENSG00000287537	AC020612.4
ENSG00000258231	AC020637.1
ENSG00000287682	AC020651.2
ENSG00000287873	AC020655.1
ENSG00000257764	AC020656.1
ENSG00000274979	AC020656.2
ENSG00000260648	AC020658.3
ENSG00000280036	AC020661.4
ENSG00000275056	AC020663.3
ENSG00000285952	AC020663.4
ENSG00000259306	AC020891.2
ENSG00000179066	AC020907.1
ENSG00000221857	AC020907.2
ENSG00000268516	AC020915.2
ENSG00000267519	AC020916.1
ENSG00000277825	AC020917.3
ENSG00000269275	AC020922.3
ENSG00000262160	AC020978.5
ENSG00000263276	AC020978.7
ENSG00000261338	AC021016.1
ENSG00000273361	AC021016.2
ENSG00000230551	AC021078.1
ENSG00000248925	AC021087.1
ENSG00000260774	AC021087.3
ENSG00000186019	AC021092.1
ENSG00000287262	AC021148.3
ENSG00000204876	AC021218.1
ENSG00000272267	AC021242.3
ENSG00000254334	AC021355.1
ENSG00000254092	AC021613.1
ENSG00000248839	AC021660.2
ENSG00000286602	AC021660.4
ENSG00000285535	AC021683.5
ENSG00000259407	AC021739.2
ENSG00000259544	AC021739.3
ENSG00000253551	AC021915.1
ENSG00000206567	AC022007.1
ENSG00000270002	AC022028.2
ENSG00000267284	AC022031.2
ENSG00000245648	AC022075.1
ENSG00000273989	AC022079.1
ENSG00000249639	AC022092.1
ENSG00000267169	AC022098.1
ENSG00000267783	AC022098.3
ENSG00000267892	AC022144.1
ENSG00000269825	AC022150.4
ENSG00000260276	AC022167.2
ENSG00000254777	AC022182.1
ENSG00000254802	AC022182.2
ENSG00000259390	AC022196.1
ENSG00000233849	AC022201.2
ENSG00000287625	AC022210.1
ENSG00000263843	AC022211.2
ENSG00000247934	AC022364.1
ENSG00000231104	AC022395.1
ENSG00000272140	AC022400.4
ENSG00000251601	AC022441.2
ENSG00000249114	AC022447.5
ENSG00000274654	AC022467.1
ENSG00000286947	AC022467.2
ENSG00000255750	AC022509.1
ENSG00000256894	AC022509.3
ENSG00000259767	AC022558.1
ENSG00000283033	AC022596.2
ENSG00000256802	AC022613.1
ENSG00000259523	AC022613.2
ENSG00000267364	AC022706.1
ENSG00000248538	AC022784.1
ENSG00000259921	AC022819.1
ENSG00000286798	AC022832.2
ENSG00000260838	AC022893.2
ENSG00000253608	AC022915.2
ENSG00000266947	AC022916.1
ENSG00000266981	AC022916.2
ENSG00000274281	AC022929.2
ENSG00000254317	AC022973.5
ENSG00000234428	AC023051.1
ENSG00000276900	AC023157.2
ENSG00000265579	AC023301.1
ENSG00000271983	AC023302.1
ENSG00000259488	AC023355.1
ENSG00000266968	AC023421.1
ENSG00000288545	AC023421.2
ENSG00000287555	AC023424.2
ENSG00000286584	AC023494.1
ENSG00000257379	AC023509.1
ENSG00000257550	AC023509.2
ENSG00000225885	AC023590.1
ENSG00000286525	AC023787.2
ENSG00000288082	AC023787.3
ENSG00000261398	AC023824.4
ENSG00000278434	AC023830.3
ENSG00000259327	AC023906.3
ENSG00000261136	AC023908.3
ENSG00000271870	AC024060.2
ENSG00000267904	AC024075.1
ENSG00000264066	AC024267.1
ENSG00000266642	AC024267.6
ENSG00000276407	AC024559.2
ENSG00000279668	AC024610.2
ENSG00000259870	AC024651.2
ENSG00000274021	AC024909.1
ENSG00000275097	AC024940.5
ENSG00000286946	AC024996.1
ENSG00000258302	AC025034.1
ENSG00000267248	AC025048.2
ENSG00000288523	AC025160.1
ENSG00000245904	AC025164.1
ENSG00000224713	AC025165.1
ENSG00000257342	AC025165.2
ENSG00000177738	AC025171.1
ENSG00000215068	AC025171.2
ENSG00000251131	AC025171.3
ENSG00000272144	AC025171.4
ENSG00000272086	AC025181.2
ENSG00000257386	AC025257.1
ENSG00000257663	AC025259.1
ENSG00000257681	AC025265.1
ENSG00000261265	AC025271.2
ENSG00000276772	AC025271.4
ENSG00000198106	AC025279.1
ENSG00000279622	AC025280.2
ENSG00000260701	AC025284.1
ENSG00000250748	AC025419.1
ENSG00000257181	AC025423.4
ENSG00000224504	AC025428.1
ENSG00000253424	AC025437.2
ENSG00000285999	AC025442.2
ENSG00000258168	AC025569.1
ENSG00000259342	AC025580.1
ENSG00000259354	AC025580.2
ENSG00000287774	AC025614.2
ENSG00000263766	AC025682.1
ENSG00000271874	AC025754.2
ENSG00000236990	AC025822.2
ENSG00000260693	AC026150.2
ENSG00000270016	AC026150.4
ENSG00000233912	AC026202.2
ENSG00000268509	AC026202.3
ENSG00000268129	AC026304.1
ENSG00000256249	AC026333.3
ENSG00000276122	AC026336.3
ENSG00000287795	AC026341.2
ENSG00000244706	AC026353.1
ENSG00000274964	AC026356.1
ENSG00000276115	AC026356.2
ENSG00000256028	AC026362.1
ENSG00000277840	AC026368.1
ENSG00000249695	AC026369.1
ENSG00000280206	AC026401.3
ENSG00000261261	AC026462.4
ENSG00000260108	AC026464.2
ENSG00000260267	AC026471.1
ENSG00000287122	AC026495.2
ENSG00000254293	AC026688.2
ENSG00000270021	AC026691.1
ENSG00000249713	AC026725.1
ENSG00000271781	AC026740.1
ENSG00000272103	AC026741.1
ENSG00000248529	AC026746.1
ENSG00000286388	AC026748.3
ENSG00000248525	AC026787.1
ENSG00000272323	AC026801.2
ENSG00000270127	AC027020.2
ENSG00000267040	AC027097.1
ENSG00000267787	AC027097.2
ENSG00000253944	AC027117.2
ENSG00000261762	AC027228.2
ENSG00000259426	AC027237.3
ENSG00000261537	AC027279.2
ENSG00000267092	AC027307.1
ENSG00000267317	AC027307.2
ENSG00000260368	AC027373.1
ENSG00000278107	AC027575.2
ENSG00000276101	AC027601.3
ENSG00000272831	AC027644.3
ENSG00000259945	AC027682.2
ENSG00000260894	AC027682.3
ENSG00000260588	AC027702.1
ENSG00000204584	AC027801.1
ENSG00000224884	AC034187.1
ENSG00000287086	AC034193.1
ENSG00000223727	AC034195.1
ENSG00000250274	AC034199.1
ENSG00000249572	AC034231.1
ENSG00000271918	AC034236.2
ENSG00000272265	AC034236.3
ENSG00000240535	AC034238.1
ENSG00000249085	AC035140.1
ENSG00000261054	AC036108.2
ENSG00000267390	AC036176.1
ENSG00000276107	AC037198.1
ENSG00000253200	AC037459.2
ENSG00000257797	AC039056.1
ENSG00000262691	AC040160.1
ENSG00000263126	AC040162.3
ENSG00000261502	AC040174.1
ENSG00000253210	AC040970.1
ENSG00000246777	AC044802.1
ENSG00000254951	AC044810.2
ENSG00000254519	AC044839.1
ENSG00000248932	AC046134.2
ENSG00000272707	AC046143.2
ENSG00000261837	AC046158.2
ENSG00000259362	AC046168.1
ENSG00000257354	AC048341.1
ENSG00000275180	AC048341.2
ENSG00000277342	AC048344.4
ENSG00000259244	AC048382.2
ENSG00000275120	AC048382.5
ENSG00000276278	AC048382.6
ENSG00000259932	AC051619.6
ENSG00000260035	AC051619.7
ENSG00000268603	AC053503.4
ENSG00000256973	AC053513.2
ENSG00000257500	AC055736.1
ENSG00000234136	AC055764.1
ENSG00000286937	AC055788.1
ENSG00000272155	AC055822.1
ENSG00000259446	AC055874.1
ENSG00000273319	AC058791.1
ENSG00000267745	AC060766.7
ENSG00000267002	AC060780.1
ENSG00000280881	AC060814.4
ENSG00000266830	AC061975.6
ENSG00000287721	AC061975.8
ENSG00000287686	AC062029.1
ENSG00000239828	AC063944.1
ENSG00000266923	AC063949.2
ENSG00000224745	AC063965.2
ENSG00000260586	AC064799.2
ENSG00000261222	AC064805.1
ENSG00000264659	AC064805.2
ENSG00000228801	AC064807.1
ENSG00000286370	AC064856.1
ENSG00000225649	AC064875.1
ENSG00000288030	AC066585.1
ENSG00000259385	AC066612.2
ENSG00000285551	AC067752.1
ENSG00000272338	AC067838.1
ENSG00000266962	AC067852.2
ENSG00000267632	AC067852.3
ENSG00000287710	AC067852.5
ENSG00000254741	AC067930.1
ENSG00000254859	AC067930.3
ENSG00000287576	AC067930.8
ENSG00000288064	AC067945.3
ENSG00000253871	AC068075.1
ENSG00000224516	AC068134.1
ENSG00000287875	AC068193.1
ENSG00000260274	AC068338.2
ENSG00000228862	AC068389.1
ENSG00000274828	AC068473.5
ENSG00000270190	AC068491.3
ENSG00000283674	AC068587.4
ENSG00000270147	AC068620.2
ENSG00000257860	AC068643.2
ENSG00000260398	AC068700.1
ENSG00000286922	AC068787.2
ENSG00000278514	AC068831.5
ENSG00000260619	AC068870.1
ENSG00000277782	AC068870.2
ENSG00000257337	AC068888.1
ENSG00000286248	AC069209.2
ENSG00000260572	AC069224.1
ENSG00000256364	AC069234.2
ENSG00000274272	AC069281.2
ENSG00000254468	AC069287.1
ENSG00000254559	AC069287.2
ENSG00000272853	AC069544.1
ENSG00000273455	AC072039.2
ENSG00000259826	AC072061.1
ENSG00000235499	AC073046.1
ENSG00000226965	AC073114.1
ENSG00000229628	AC073115.1
ENSG00000237870	AC073130.1
ENSG00000286171	AC073140.1
ENSG00000259589	AC073167.1
ENSG00000268181	AC073188.6
ENSG00000237126	AC073254.1
ENSG00000261842	AC073314.1
ENSG00000217455	AC073316.1
ENSG00000225794	AC073321.1
ENSG00000237773	AC073332.1
ENSG00000231840	AC073342.1
ENSG00000268170	AC073342.2
ENSG00000189316	AC073349.1
ENSG00000271848	AC073389.2
ENSG00000250938	AC073475.1
ENSG00000278834	AC073508.3
ENSG00000257434	AC073525.1
ENSG00000277130	AC073569.3
ENSG00000283303	AC073869.3
ENSG00000257303	AC073896.2
ENSG00000257607	AC073957.2
ENSG00000273151	AC073957.3
ENSG00000284902	AC074008.1
ENSG00000272368	AC074032.1
ENSG00000272844	AC074044.1
ENSG00000261731	AC074050.3
ENSG00000276867	AC074050.4
ENSG00000259080	AC074091.2
ENSG00000234072	AC074117.1
ENSG00000276071	AC074138.1
ENSG00000259605	AC074212.1
ENSG00000285896	AC074281.2
ENSG00000236501	AC074286.1
ENSG00000284644	AC074386.1
ENSG00000286069	AC076968.2
ENSG00000235872	AC078777.1
ENSG00000257880	AC078789.1
ENSG00000270096	AC078795.2
ENSG00000257235	AC078814.1
ENSG00000258088	AC078820.1
ENSG00000228031	AC078842.1
ENSG00000273329	AC078846.1
ENSG00000250131	AC078881.1
ENSG00000225205	AC078883.1
ENSG00000253317	AC078906.1
ENSG00000274444	AC078909.2
ENSG00000225365	AC078942.1
ENSG00000248050	AC079061.1
ENSG00000246528	AC079089.1
ENSG00000227210	AC079145.1
ENSG00000250546	AC079160.1
ENSG00000277715	AC079174.2
ENSG00000253214	AC079209.1
ENSG00000286935	AC079296.2
ENSG00000259627	AC079328.2
ENSG00000265222	AC079336.2
ENSG00000231903	AC079354.1
ENSG00000257545	AC079385.1
ENSG00000276007	AC079414.3
ENSG00000232633	AC079465.1
ENSG00000266976	AC079466.1
ENSG00000257225	AC079601.1
ENSG00000270659	AC079610.1
ENSG00000243144	AC079760.2
ENSG00000284707	AC079781.5
ENSG00000228655	AC079793.1
ENSG00000287022	AC079841.2
ENSG00000287232	AC079848.2
ENSG00000249207	AC079921.1
ENSG00000240207	AC080013.1
ENSG00000277463	AC080038.2
ENSG00000256458	AC080075.1
ENSG00000287424	AC080079.2
ENSG00000272758	AC083798.2
ENSG00000203644	AC083799.1
ENSG00000245651	AC083805.1
ENSG00000273805	AC083805.3
ENSG00000274554	AC083806.2
ENSG00000285744	AC083837.1
ENSG00000272941	AC083862.1
ENSG00000272293	AC083964.1
ENSG00000274292	AC084018.2
ENSG00000253530	AC084116.3
ENSG00000255182	AC084125.2
ENSG00000265393	AC084125.4
ENSG00000257202	AC084398.2
ENSG00000259684	AC084756.1
ENSG00000275854	AC084824.4
ENSG00000286256	AC084871.3
ENSG00000277299	AC084876.1
ENSG00000266677	AC087164.1
ENSG00000260349	AC087190.1
ENSG00000263244	AC087190.3
ENSG00000278743	AC087239.1
ENSG00000259367	AC087286.2
ENSG00000267801	AC087289.5
ENSG00000263986	AC087393.2
ENSG00000250007	AC087457.1
ENSG00000259347	AC087482.1
ENSG00000271851	AC087501.4
ENSG00000272092	AC087623.2
ENSG00000262580	AC087741.1
ENSG00000251034	AC087854.1
ENSG00000274598	AC087893.2
ENSG00000287059	AC090004.2
ENSG00000247363	AC090061.1
ENSG00000167912	AC090152.1
ENSG00000253380	AC090155.2
ENSG00000247134	AC090204.1
ENSG00000270112	AC090241.2
ENSG00000196893	AC090286.1
ENSG00000287993	AC090338.1
ENSG00000277837	AC090340.1
ENSG00000286529	AC090398.2
ENSG00000267279	AC090409.1
ENSG00000267316	AC090409.2
ENSG00000278769	AC090510.3
ENSG00000285331	AC090517.5
ENSG00000253270	AC090541.1
ENSG00000255197	AC090559.1
ENSG00000253553	AC090578.1
ENSG00000271156	AC090578.2
ENSG00000229368	AC090587.2
ENSG00000287553	AC090617.10
ENSG00000262533	AC090617.3
ENSG00000255542	AC090625.2
ENSG00000254165	AC090739.1
ENSG00000254526	AC090791.1
ENSG00000253821	AC090796.1
ENSG00000259363	AC090825.1
ENSG00000272529	AC090948.3
ENSG00000283392	AC090952.2
ENSG00000259185	AC090971.2
ENSG00000187951	AC091057.1
ENSG00000269930	AC091057.4
ENSG00000261976	AC091062.1
ENSG00000258909	AC091078.2
ENSG00000259422	AC091100.1
ENSG00000259352	AC091117.1
ENSG00000131484	AC091132.1
ENSG00000267198	AC091132.4
ENSG00000267160	AC091152.2
ENSG00000253745	AC091163.1
ENSG00000251127	AC091173.1
ENSG00000242407	AC091179.1
ENSG00000261606	AC091230.1
ENSG00000275965	AC091544.7
ENSG00000254400	AC091564.2
ENSG00000255390	AC091564.4
ENSG00000255410	AC091564.5
ENSG00000285338	AC091564.7
ENSG00000229043	AC091729.3
ENSG00000260981	AC091932.1
ENSG00000285689	AC091951.4
ENSG00000272085	AC091979.2
ENSG00000284669	AC092053.3
ENSG00000287958	AC092053.5
ENSG00000267458	AC092069.1
ENSG00000286495	AC092079.2
ENSG00000285724	AC092110.1
ENSG00000276417	AC092111.2
ENSG00000262136	AC092115.3
ENSG00000276791	AC092117.1
ENSG00000187185	AC092118.1
ENSG00000274460	AC092119.2
ENSG00000286653	AC092125.2
ENSG00000261707	AC092134.1
ENSG00000274031	AC092140.2
ENSG00000261235	AC092142.1
ENSG00000234432	AC092171.3
ENSG00000268362	AC092279.1
ENSG00000267309	AC092295.2
ENSG00000267053	AC092296.2
ENSG00000284428	AC092329.4
ENSG00000286808	AC092338.3
ENSG00000286062	AC092353.2
ENSG00000261512	AC092368.3
ENSG00000259881	AC092384.2
ENSG00000261226	AC092384.3
ENSG00000260090	AC092435.3
ENSG00000286147	AC092445.1
ENSG00000261275	AC092447.8
ENSG00000249790	AC092490.1
ENSG00000272885	AC092574.1
ENSG00000287119	AC092580.4
ENSG00000285591	AC092617.1
ENSG00000260059	AC092620.2
ENSG00000286697	AC092623.1
ENSG00000287588	AC092634.8
ENSG00000241449	AC092666.1
ENSG00000230393	AC092667.1
ENSG00000260555	AC092681.2
ENSG00000230606	AC092683.1
ENSG00000278766	AC092683.2
ENSG00000261061	AC092718.4
ENSG00000286759	AC092718.9
ENSG00000260750	AC092720.1
ENSG00000275764	AC092747.4
ENSG00000260805	AC092803.1
ENSG00000288007	AC092803.4
ENSG00000237101	AC092809.4
ENSG00000284634	AC092821.3
ENSG00000284624	AC092902.4
ENSG00000240497	AC092919.1
ENSG00000239922	AC092958.1
ENSG00000240086	AC092969.1
ENSG00000259976	AC093010.2
ENSG00000235358	AC093151.2
ENSG00000233184	AC093157.1
ENSG00000267152	AC093227.1
ENSG00000287496	AC093227.3
ENSG00000261269	AC093278.2
ENSG00000259968	AC093283.1
ENSG00000272335	AC093297.2
ENSG00000286121	AC093298.2
ENSG00000266844	AC093330.1
ENSG00000272979	AC093388.1
ENSG00000287589	AC093426.2
ENSG00000277324	AC093462.1
ENSG00000265401	AC093484.3
ENSG00000228242	AC093495.1
ENSG00000269292	AC093503.1
ENSG00000287161	AC093519.2
ENSG00000260436	AC093525.3
ENSG00000261140	AC093525.4
ENSG00000261613	AC093525.6
ENSG00000269937	AC093525.7
ENSG00000236529	AC093582.1
ENSG00000242048	AC093583.1
ENSG00000261668	AC093591.2
ENSG00000240859	AC093627.4
ENSG00000242474	AC093627.5
ENSG00000272663	AC093635.1
ENSG00000232533	AC093673.1
ENSG00000223522	AC093690.1
ENSG00000272760	AC093726.1
ENSG00000250950	AC093752.2
ENSG00000260091	AC093752.3
ENSG00000248491	AC093772.1
ENSG00000287414	AC093787.2
ENSG00000272950	AC093799.1
ENSG00000286133	AC093817.2
ENSG00000284968	AC093827.4
ENSG00000224819	AC093843.1
ENSG00000251095	AC093866.1
ENSG00000286101	AC093894.2
ENSG00000261104	AC093904.4
ENSG00000270681	AC095055.1
ENSG00000260296	AC095057.3
ENSG00000250092	AC096576.3
ENSG00000272851	AC096772.1
ENSG00000273486	AC096992.2
ENSG00000270194	AC097359.2
ENSG00000271653	AC097359.3
ENSG00000286720	AC097375.5
ENSG00000273247	AC097376.3
ENSG00000245748	AC097382.2
ENSG00000287104	AC097382.3
ENSG00000286371	AC097450.1
ENSG00000287021	AC097462.3
ENSG00000250910	AC097467.3
ENSG00000224090	AC097468.1
ENSG00000286141	AC097480.2
ENSG00000272632	AC097504.2
ENSG00000287544	AC097518.2
ENSG00000272769	AC097532.2
ENSG00000249106	AC097537.1
ENSG00000261572	AC097639.1
ENSG00000250658	AC097652.1
ENSG00000286212	AC097654.1
ENSG00000285728	AC098484.4
ENSG00000248161	AC098487.1
ENSG00000286596	AC098595.1
ENSG00000264673	AC098850.1
ENSG00000272815	AC098850.4
ENSG00000260021	AC098934.3
ENSG00000235288	AC099329.1
ENSG00000273328	AC099329.2
ENSG00000226097	AC099342.1
ENSG00000270426	AC099343.2
ENSG00000271646	AC099343.3
ENSG00000285042	AC099499.2
ENSG00000261427	AC099518.3
ENSG00000261759	AC099518.5
ENSG00000272525	AC099522.2
ENSG00000261218	AC099524.1
ENSG00000234089	AC099654.1
ENSG00000259970	AC099668.1
ENSG00000228133	AC099684.1
ENSG00000262869	AC099684.3
ENSG00000260236	AC099778.1
ENSG00000224149	AC099786.2
ENSG00000271200	AC099791.2
ENSG00000231252	AC099792.1
ENSG00000278829	AC099811.5
ENSG00000286598	AC100756.4
ENSG00000287209	AC100779.1
ENSG00000275516	AC100791.3
ENSG00000282375	AC100797.4
ENSG00000253154	AC100801.1
ENSG00000261655	AC100803.3
ENSG00000253982	AC100810.1
ENSG00000282021	AC100810.3
ENSG00000260534	AC100827.3
ENSG00000260672	AC100827.4
ENSG00000275527	AC100835.2
ENSG00000255491	AC100858.3
ENSG00000286955	AC100858.4
ENSG00000253266	AC100860.1
ENSG00000246582	AC100861.1
ENSG00000259814	AC102941.1
ENSG00000273230	AC102953.2
ENSG00000253901	AC103409.1
ENSG00000273338	AC103591.3
ENSG00000285928	AC103591.4
ENSG00000274383	AC103691.1
ENSG00000275332	AC103691.2
ENSG00000261220	AC103706.1
ENSG00000251218	AC103764.1
ENSG00000254251	AC103770.1
ENSG00000264212	AC103808.1
ENSG00000266106	AC103809.1
ENSG00000265218	AC103810.2
ENSG00000271725	AC103858.1
ENSG00000229821	AC103925.1
ENSG00000260328	AC104024.2
ENSG00000287114	AC104024.3
ENSG00000287910	AC104024.4
ENSG00000255462	AC104031.1
ENSG00000254139	AC104051.2
ENSG00000260244	AC104083.1
ENSG00000288048	AC104088.3
ENSG00000270177	AC104109.2
ENSG00000225420	AC104134.1
ENSG00000253177	AC104211.1
ENSG00000286570	AC104304.3
ENSG00000286352	AC104451.2
ENSG00000286802	AC104459.1
ENSG00000214919	AC104472.1
ENSG00000288156	AC104530.1
ENSG00000268756	AC104534.1
ENSG00000265625	AC104564.5
ENSG00000259251	AC104590.1
ENSG00000250326	AC104596.1
ENSG00000228857	AC104653.1
ENSG00000260077	AC104794.3
ENSG00000270265	AC104819.3
ENSG00000251615	AC104825.1
ENSG00000272502	AC104958.2
ENSG00000261451	AC104964.2
ENSG00000275418	AC104971.3
ENSG00000248896	AC105001.1
ENSG00000260892	AC105020.4
ENSG00000275454	AC105020.6
ENSG00000279168	AC105052.4
ENSG00000267257	AC105105.1
ENSG00000177725	AC105206.1
ENSG00000254973	AC105219.3
ENSG00000284606	AC105233.4
ENSG00000273461	AC105265.2
ENSG00000245213	AC105285.1
ENSG00000252690	AC105339.2
ENSG00000250241	AC105383.1
ENSG00000250192	AC105390.1
ENSG00000248516	AC105415.1
ENSG00000124835	AC105760.1
ENSG00000281856	AC106017.2
ENSG00000287331	AC106045.1
ENSG00000243150	AC106707.1
ENSG00000241280	AC106712.1
ENSG00000261260	AC106736.1
ENSG00000249650	AC106772.1
ENSG00000250159	AC106791.1
ENSG00000249684	AC106795.2
ENSG00000259895	AC106820.2
ENSG00000260874	AC106820.5
ENSG00000285563	AC106872.12
ENSG00000222001	AC106876.1
ENSG00000271474	AC106881.1
ENSG00000274678	AC106886.3
ENSG00000261167	AC107027.3
ENSG00000259959	AC107068.1
ENSG00000282917	AC107068.2
ENSG00000251600	AC107223.1
ENSG00000272970	AC107294.2
ENSG00000272927	AC107464.2
ENSG00000251364	AC107884.1
ENSG00000272343	AC107952.2
ENSG00000245025	AC107959.1
ENSG00000246130	AC107959.2
ENSG00000284948	AC107959.4
ENSG00000270017	AC107976.1
ENSG00000265478	AC107982.3
ENSG00000242588	AC108010.1
ENSG00000287449	AC108019.2
ENSG00000233654	AC108047.1
ENSG00000286280	AC108063.2
ENSG00000286641	AC108073.3
ENSG00000205890	AC108134.1
ENSG00000261889	AC108134.2
ENSG00000262370	AC108134.3
ENSG00000260303	AC108206.1
ENSG00000270919	AC108451.2
ENSG00000271590	AC108463.3
ENSG00000287670	AC108479.1
ENSG00000288075	AC108519.1
ENSG00000273174	AC108673.2
ENSG00000273437	AC108673.3
ENSG00000286279	AC108721.2
ENSG00000261437	AC108860.2
ENSG00000253645	AC108863.1
ENSG00000272218	AC108865.2
ENSG00000286010	AC108925.1
ENSG00000255224	AC109322.1
ENSG00000249635	AC109361.1
ENSG00000259940	AC109449.1
ENSG00000260367	AC109460.1
ENSG00000260853	AC109460.2
ENSG00000261067	AC109460.3
ENSG00000244513	AC109587.1
ENSG00000250195	AC109927.1
ENSG00000277152	AC110048.2
ENSG00000260578	AC110597.1
ENSG00000263424	AC110597.3
ENSG00000286599	AC110611.1
ENSG00000287382	AC110611.2
ENSG00000261763	AC110716.2
ENSG00000253593	AC110741.1
ENSG00000287320	AC110790.1
ENSG00000287383	AC110809.1
ENSG00000236120	AC110995.1
ENSG00000250696	AC111000.4
ENSG00000267016	AC111170.2
ENSG00000267263	AC111170.3
ENSG00000266998	AC111182.1
ENSG00000249748	AC112204.2
ENSG00000271643	AC112220.2
ENSG00000239482	AC112487.1
ENSG00000269888	AC112491.1
ENSG00000250410	AC112722.1
ENSG00000263826	AC112907.3
ENSG00000287975	AC113143.2
ENSG00000272884	AC113189.4
ENSG00000261779	AC113208.4
ENSG00000246323	AC113382.1
ENSG00000254138	AC113386.1
ENSG00000274425	AC114271.1
ENSG00000248927	AC114284.1
ENSG00000241884	AC114401.1
ENSG00000229167	AC114488.1
ENSG00000215692	AC114730.1
ENSG00000230432	AC114803.1
ENSG00000260641	AC114811.2
ENSG00000261604	AC114947.2
ENSG00000251023	AC114980.1
ENSG00000286786	AC116158.3
ENSG00000249743	AC116345.1
ENSG00000234290	AC116366.1
ENSG00000283183	AC116565.1
ENSG00000273133	AC116651.1
ENSG00000271009	AC116667.1
ENSG00000261351	AC116913.1
ENSG00000288105	AC117461.1
ENSG00000205041	AC118344.1
ENSG00000279072	AC118758.3
ENSG00000253392	AC119403.1
ENSG00000286619	AC119673.2
ENSG00000260971	AC119674.1
ENSG00000255366	AC120036.4
ENSG00000271971	AC120053.1
ENSG00000278713	AC120114.2
ENSG00000253535	AC120193.1
ENSG00000286576	AC121334.4
ENSG00000261298	AC122134.1
ENSG00000258763	AC122685.1
ENSG00000236452	AC123023.1
ENSG00000262728	AC123768.2
ENSG00000285948	AC123768.4
ENSG00000268555	AC123912.4
ENSG00000285165	AC124014.1
ENSG00000272677	AC124016.1
ENSG00000249341	AC124017.1
ENSG00000286799	AC124066.1
ENSG00000254290	AC124067.4
ENSG00000261441	AC124068.2
ENSG00000261845	AC124283.1
ENSG00000254586	AC124301.1
ENSG00000261069	AC124312.3
ENSG00000276863	AC124319.2
ENSG00000260196	AC124798.1
ENSG00000248994	AC124852.1
ENSG00000286004	AC124944.3
ENSG00000259623	AC125257.1
ENSG00000274630	AC125257.2
ENSG00000267655	AC125437.1
ENSG00000257654	AC125603.1
ENSG00000258232	AC125611.3
ENSG00000258334	AC125611.4
ENSG00000260832	AC125793.1
ENSG00000250899	AC125807.2
ENSG00000277738	AC126175.2
ENSG00000259697	AC126323.2
ENSG00000260986	AC126335.1
ENSG00000260498	AC126696.3
ENSG00000257563	AC126755.3
ENSG00000285628	AC126755.6
ENSG00000276250	AC127024.6
ENSG00000236617	AC127070.1
ENSG00000250790	AC127070.2
ENSG00000257279	AC127164.1
ENSG00000262873	AC127496.5
ENSG00000270055	AC127502.2
ENSG00000262823	AC127521.1
ENSG00000255367	AC127526.2
ENSG00000235126	AC128709.2
ENSG00000214999	AC129492.1
ENSG00000262061	AC129507.1
ENSG00000262558	AC129507.3
ENSG00000265334	AC130324.2
ENSG00000277597	AC130343.2
ENSG00000262339	AC130371.1
ENSG00000260592	AC130456.3
ENSG00000215023	AC131097.1
ENSG00000277873	AC131159.2
ENSG00000285819	AC131180.1
ENSG00000248964	AC131254.1
ENSG00000260484	AC131902.1
ENSG00000183562	AC131971.1
ENSG00000285755	AC132153.1
ENSG00000268403	AC132192.2
ENSG00000264548	AC132872.2
ENSG00000275888	AC132872.3
ENSG00000264812	AC132938.3
ENSG00000265458	AC132938.4
ENSG00000287567	AC133040.1
ENSG00000260402	AC133485.2
ENSG00000286473	AC133485.7
ENSG00000273113	AC133528.1
ENSG00000288632	AC133555.6
ENSG00000273445	AC133644.1
ENSG00000284879	AC133644.2
ENSG00000261172	AC133919.2
ENSG00000256712	AC134349.1
ENSG00000284500	AC134980.2
ENSG00000261487	AC135048.1
ENSG00000232748	AC135050.1
ENSG00000278133	AC135050.6
ENSG00000265749	AC135178.4
ENSG00000272182	AC135507.1
ENSG00000272864	AC135803.1
ENSG00000215304	AC135983.2
ENSG00000261651	AC136285.2
ENSG00000257264	AC136443.3
ENSG00000251661	AC136475.1
ENSG00000255026	AC136475.3
ENSG00000229491	AC136489.1
ENSG00000260550	AC136618.1
ENSG00000261200	AC136944.2
ENSG00000287074	AC137561.1
ENSG00000235236	AC137630.2
ENSG00000276727	AC137834.2
ENSG00000260279	AC137932.1
ENSG00000261253	AC137932.2
ENSG00000268218	AC137932.3
ENSG00000224888	AC138028.2
ENSG00000260121	AC138028.4
ENSG00000238035	AC138035.1
ENSG00000250765	AC138035.2
ENSG00000257746	AC138123.2
ENSG00000267288	AC138150.2
ENSG00000286194	AC138207.9
ENSG00000287522	AC138420.1
ENSG00000274253	AC138649.1
ENSG00000270118	AC138894.2
ENSG00000246465	AC138904.1
ENSG00000261569	AC138907.7
ENSG00000261541	AC138915.3
ENSG00000258354	AC138932.2
ENSG00000275910	AC138932.5
ENSG00000257366	AC138969.3
ENSG00000229848	AC139149.1
ENSG00000248596	AC139491.2
ENSG00000262049	AC139530.1
ENSG00000249806	AC139720.1
ENSG00000267924	AC139769.2
ENSG00000247679	AC139795.2
ENSG00000272459	AC139795.3
ENSG00000249592	AC139887.2
ENSG00000249109	AC140125.2
ENSG00000232408	AC140481.2
ENSG00000282944	AC140481.4
ENSG00000259553	AC140725.1
ENSG00000261227	AC140912.1
ENSG00000241525	AC141424.1
ENSG00000261093	AC141586.3
ENSG00000276728	AC142472.1
ENSG00000258210	AC144548.1
ENSG00000273117	AC144652.1
ENSG00000261888	AC144831.1
ENSG00000262413	AC145207.2
ENSG00000262831	AC145207.3
ENSG00000263731	AC145207.5
ENSG00000251417	AC145285.2
ENSG00000275807	AC145285.6
ENSG00000260141	AC145350.2
ENSG00000269983	AC146944.3
ENSG00000244459	AC147067.1
ENSG00000256542	AC148477.2
ENSG00000277701	AC159540.2
ENSG00000285722	AC207130.1
ENSG00000232729	AC211433.1
ENSG00000272843	AC211476.2
ENSG00000285702	AC211476.6
ENSG00000235078	AC231981.1
ENSG00000281904	AC233263.6
ENSG00000231064	AC234582.1
ENSG00000287547	AC234644.2
ENSG00000269902	AC234772.2
ENSG00000224216	AC234781.1
ENSG00000288597	AC234782.4
ENSG00000255343	AC234917.1
ENSG00000276509	AC239799.1
ENSG00000227733	AC239809.3
ENSG00000280279	AC240565.2
ENSG00000283259	AC242022.1
ENSG00000237188	AC242426.2
ENSG00000278431	AC243547.2
ENSG00000259774	AC243562.3
ENSG00000233030	AC243772.2
ENSG00000274767	AC243829.1
ENSG00000268027	AC243960.1
ENSG00000266903	AC243964.3
ENSG00000277589	AC244093.4
ENSG00000275431	AC244100.2
ENSG00000238039	AC244197.2
ENSG00000279458	AC244230.1
ENSG00000285402	AC244230.2
ENSG00000286941	AC244250.4
ENSG00000233029	AC244453.2
ENSG00000251002	AC244502.1
ENSG00000280029	AC244517.11
ENSG00000272154	AC244517.2
ENSG00000278936	AC244517.4
ENSG00000279047	AC244517.5
ENSG00000279375	AC244517.7
ENSG00000276216	AC245014.3
ENSG00000237017	AC245052.4
ENSG00000274422	AC245060.5
ENSG00000279278	AC245060.6
ENSG00000286129	AC245060.7
ENSG00000277526	AC245123.1
ENSG00000268734	AC245128.3
ENSG00000280195	AC245140.2
ENSG00000287970	AC245164.2
ENSG00000282142	AC245187.2
ENSG00000272755	AC245297.2
ENSG00000274265	AC245297.3
ENSG00000287978	AC245407.2
ENSG00000275210	AC245884.11
ENSG00000267838	AC245884.8
ENSG00000254319	AC246817.2
ENSG00000287979	AC253572.1
ENSG00000283907	AD000090.1
ENSG00000267439	AD000671.3
ENSG00000241158	ADAMTS9-AS1
ENSG00000241684	ADAMTS9-AS2
ENSG00000203804	ADAMTSL4-AS1
ENSG00000203876	ADD3-AS1
ENSG00000226482	ADIPOQ-AS1
ENSG00000272734	ADIRF-AS1
ENSG00000259456	ADNP-AS1
ENSG00000178803	ADORA2A-AS1
ENSG00000260898	ADPGK-AS1
ENSG00000263065	AF001548.1
ENSG00000230794	AF015720.1
ENSG00000275427	AF067845.2
ENSG00000282160	AF067845.5
ENSG00000272163	AF106564.1
ENSG00000259319	AF111167.2
ENSG00000251136	AF117829.1
ENSG00000235609	AF127577.4
ENSG00000273254	AF129075.2
ENSG00000254556	AF131215.2
ENSG00000254936	AF131215.4
ENSG00000255310	AF131215.5
ENSG00000246477	AF131216.1
ENSG00000280273	AF131216.4
ENSG00000224292	AF196972.1
ENSG00000286681	AF235103.3
ENSG00000230233	AF240627.1
ENSG00000273840	AF254983.1
ENSG00000254194	AF279873.4
ENSG00000271743	AF287957.1
ENSG00000272620	AFAP1-AS1
ENSG00000198221	AFDN-DT
ENSG00000255737	AGAP2-AS1
ENSG00000260125	AGBL1-AS1
ENSG00000230114	AGBL4-AS1
ENSG00000268257	AIRN
ENSG00000234083	AJ006995.1
ENSG00000276633	AJ011931.1
ENSG00000280604	AJ239328.1
ENSG00000270726	AJ271736.1
ENSG00000261003	AL008628.1
ENSG00000279440	AL008638.3
ENSG00000280025	AL008638.6
ENSG00000273353	AL008718.3
ENSG00000272977	AL008721.2
ENSG00000260316	AL008727.1
ENSG00000215022	AL008729.1
ENSG00000272379	AL008729.2
ENSG00000286616	AL008730.1
ENSG00000285887	AL009176.1
ENSG00000287252	AL009179.1
ENSG00000228172	AL020996.1
ENSG00000285646	AL021155.4
ENSG00000272316	AL021368.2
ENSG00000272541	AL021368.3
ENSG00000283352	AL021368.4
ENSG00000275894	AL021578.1
ENSG00000244491	AL021707.5
ENSG00000273096	AL021707.8
ENSG00000272468	AL021807.1
ENSG00000280356	AL021877.2
ENSG00000285849	AL021918.4
ENSG00000282740	AL021920.3
ENSG00000230736	AL021937.1
ENSG00000269919	AL022067.1
ENSG00000226310	AL022157.1
ENSG00000279738	AL022311.1
ENSG00000279080	AL022322.2
ENSG00000279006	AL022323.1
ENSG00000279110	AL022323.3
ENSG00000273253	AL022328.4
ENSG00000262528	AL022341.2
ENSG00000259869	AL022344.1
ENSG00000285884	AL022345.4
ENSG00000230319	AL022476.1
ENSG00000270638	AL023806.1
ENSG00000272476	AL024507.2
ENSG00000228408	AL031056.1
ENSG00000285564	AL031121.2
ENSG00000261211	AL031123.2
ENSG00000288046	AL031123.5
ENSG00000233478	AL031280.1
ENSG00000268575	AL031282.2
ENSG00000278206	AL031320.2
ENSG00000269933	AL031429.2
ENSG00000284602	AL031432.4
ENSG00000284657	AL031432.5
ENSG00000272582	AL031587.3
ENSG00000284633	AL031590.1
ENSG00000280011	AL031595.2
ENSG00000280434	AL031595.3
ENSG00000261641	AL031600.3
ENSG00000277550	AL031651.1
ENSG00000277829	AL031651.2
ENSG00000267882	AL031666.2
ENSG00000261207	AL031717.1
ENSG00000272345	AL031775.1
ENSG00000279833	AL031846.2
ENSG00000228170	AL031963.1
ENSG00000272277	AL031963.3
ENSG00000260920	AL031985.3
ENSG00000227681	AL033504.1
ENSG00000228793	AL033523.1
ENSG00000261798	AL033527.2
ENSG00000279175	AL033543.1
ENSG00000277301	AL034550.2
ENSG00000260257	AL035071.1
ENSG00000254584	AL035078.1
ENSG00000287983	AL035251.1
ENSG00000237863	AL035425.1
ENSG00000261409	AL035425.3
ENSG00000250917	AL035458.2
ENSG00000271913	AL035530.2
ENSG00000287825	AL035587.2
ENSG00000263667	AL035696.3
ENSG00000275576	AL049539.1
ENSG00000261116	AL049555.1
ENSG00000230990	AL049649.1
ENSG00000268818	AL049747.1
ENSG00000205562	AL049775.1
ENSG00000224066	AL049795.1
ENSG00000260464	AL049796.1
ENSG00000258526	AL049828.1
ENSG00000258525	AL049830.3
ENSG00000246451	AL049840.2
ENSG00000269940	AL049840.5
ENSG00000269958	AL049840.6
ENSG00000227486	AL050309.1
ENSG00000259943	AL050341.2
ENSG00000233755	AL050344.1
ENSG00000270792	AL050403.2
ENSG00000287569	AL078587.2
ENSG00000232310	AL078590.2
ENSG00000235538	AL078602.1
ENSG00000269931	AL078623.1
ENSG00000258535	AL079307.1
ENSG00000227627	AL080276.2
ENSG00000271789	AL080317.1
ENSG00000272356	AL080317.2
ENSG00000260416	AL096828.2
ENSG00000287384	AL096840.3
ENSG00000271857	AL096865.1
ENSG00000259789	AL096869.3
ENSG00000258973	AL096870.1
ENSG00000288044	AL096870.10
ENSG00000260669	AL096870.2
ENSG00000237686	AL109615.3
ENSG00000287562	AL109615.4
ENSG00000288398	AL109627.1
ENSG00000286085	AL109653.3
ENSG00000225938	AL109741.1
ENSG00000286288	AL109809.4
ENSG00000226849	AL109811.1
ENSG00000286006	AL109828.1
ENSG00000287478	AL109829.1
ENSG00000230960	AL109910.1
ENSG00000223537	AL109947.1
ENSG00000277287	AL109976.1
ENSG00000224271	AL117329.1
ENSG00000275457	AL117332.1
ENSG00000276649	AL117335.1
ENSG00000272983	AL117339.3
ENSG00000286482	AL117344.2
ENSG00000268858	AL118506.1
ENSG00000230387	AL118508.1
ENSG00000223393	AL118511.1
ENSG00000260708	AL118516.1
ENSG00000271780	AL118558.3
ENSG00000272444	AL118558.4
ENSG00000286999	AL121581.2
ENSG00000277692	AL121583.1
ENSG00000258738	AL121603.2
ENSG00000285205	AL121612.2
ENSG00000231010	AL121672.1
ENSG00000230563	AL121757.1
ENSG00000259038	AL121820.2
ENSG00000203900	AL121827.1
ENSG00000260711	AL121839.2
ENSG00000274501	AL121845.4
ENSG00000258558	AL121852.1
ENSG00000225012	AL121872.1
ENSG00000278035	AL121895.2
ENSG00000226644	AL121899.1
ENSG00000273262	AL121928.1
ENSG00000286646	AL121933.2
ENSG00000286674	AL121935.3
ENSG00000228863	AL121985.1
ENSG00000227741	AL121987.2
ENSG00000255811	AL121988.1
ENSG00000258824	AL122035.1
ENSG00000272909	AL122035.2
ENSG00000258940	AL132639.2
ENSG00000244733	AL132656.2
ENSG00000272489	AL132656.3
ENSG00000226578	AL132657.1
ENSG00000230805	AL132709.7
ENSG00000257285	AL132780.1
ENSG00000258744	AL132800.1
ENSG00000258444	AL132855.1
ENSG00000273476	AL133215.3
ENSG00000273828	AL133227.1
ENSG00000276334	AL133243.2
ENSG00000228563	AL133247.1
ENSG00000259998	AL133279.3
ENSG00000288542	AL133318.1
ENSG00000278041	AL133325.3
ENSG00000251194	AL133330.1
ENSG00000260000	AL133338.1
ENSG00000278231	AL133342.1
ENSG00000288612	AL133351.4
ENSG00000260461	AL133355.1
ENSG00000260285	AL133367.1
ENSG00000287513	AL133390.1
ENSG00000227388	AL133410.1
ENSG00000285774	AL133444.1
ENSG00000273893	AL133520.1
ENSG00000258982	AL133523.1
ENSG00000236514	AL135791.1
ENSG00000258875	AL135818.1
ENSG00000272848	AL135910.1
ENSG00000272447	AL135925.1
ENSG00000226252	AL135960.1
ENSG00000258727	AL135999.1
ENSG00000258800	AL136038.4
ENSG00000274015	AL136038.7
ENSG00000273783	AL136040.1
ENSG00000227579	AL136114.1
ENSG00000272114	AL136131.3
ENSG00000270755	AL136141.1
ENSG00000286071	AL136171.2
ENSG00000269846	AL136172.1
ENSG00000287765	AL136295.17
ENSG00000278784	AL136295.7
ENSG00000274893	AL136317.2
ENSG00000230322	AL136320.1
ENSG00000225472	AL136366.1
ENSG00000285894	AL136372.2
ENSG00000287895	AL136379.1
ENSG00000285467	AL136419.1
ENSG00000286931	AL136419.3
ENSG00000274718	AL136964.1
ENSG00000288062	AL136981.3
ENSG00000288271	AL136981.4
ENSG00000151303	AL136982.1
ENSG00000229969	AL136982.2
ENSG00000272033	AL136984.1
ENSG00000272341	AL137003.1
ENSG00000285858	AL137005.1
ENSG00000229116	AL137026.1
ENSG00000273784	AL137058.2
ENSG00000274270	AL137060.3
ENSG00000272084	AL137127.1
ENSG00000286757	AL137139.2
ENSG00000232807	AL137186.2
ENSG00000285684	AL137781.1
ENSG00000261553	AL137782.1
ENSG00000271732	AL137798.1
ENSG00000282143	AL137798.2
ENSG00000261135	AL137802.2
ENSG00000285853	AL137802.3
ENSG00000237529	AL137847.2
ENSG00000287510	AL137857.1
ENSG00000272269	AL138724.1
ENSG00000259953	AL138756.1
ENSG00000272572	AL138762.1
ENSG00000275329	AL138781.1
ENSG00000286885	AL138824.1
ENSG00000176320	AL138899.1
ENSG00000260771	AL138918.1
ENSG00000273149	AL138963.3
ENSG00000228606	AL139011.1
ENSG00000257275	AL139020.1
ENSG00000286779	AL139081.2
ENSG00000273523	AL139082.1
ENSG00000258377	AL139099.1
ENSG00000258450	AL139099.2
ENSG00000258716	AL139193.2
ENSG00000230615	AL139220.2
ENSG00000228037	AL139246.3
ENSG00000272449	AL139246.5
ENSG00000228436	AL139260.1
ENSG00000273637	AL139260.2
ENSG00000234694	AL139289.1
ENSG00000285664	AL139317.5
ENSG00000132832	AL139352.1
ENSG00000230490	AL139383.1
ENSG00000274922	AL139384.1
ENSG00000277159	AL139384.2
ENSG00000275880	AL139385.1
ENSG00000272841	AL139393.3
ENSG00000272078	AL139423.1
ENSG00000271989	AL139424.1
ENSG00000239665	AL157392.3
ENSG00000261438	AL157394.1
ENSG00000286116	AL157394.3
ENSG00000235100	AL157400.3
ENSG00000240996	AL157400.4
ENSG00000237224	AL157832.2
ENSG00000197670	AL157838.1
ENSG00000287077	AL157893.2
ENSG00000233968	AL157895.1
ENSG00000283075	AL157931.2
ENSG00000286547	AL157938.4
ENSG00000225280	AL158013.1
ENSG00000226530	AL158055.1
ENSG00000284196	AL158064.1
ENSG00000217576	AL158066.1
ENSG00000230537	AL158071.2
ENSG00000237422	AL158071.3
ENSG00000273381	AL158071.4
ENSG00000204055	AL158151.1
ENSG00000230846	AL158154.2
ENSG00000267559	AL158154.3
ENSG00000278601	AL158163.2
ENSG00000260912	AL158206.1
ENSG00000261671	AL158211.1
ENSG00000272366	AL158211.3
ENSG00000233547	AL158212.2
ENSG00000260917	AL158212.3
ENSG00000228021	AL158835.1
ENSG00000241720	AL158847.1
ENSG00000272446	AL158850.1
ENSG00000231811	AL159166.1
ENSG00000258634	AL160006.1
ENSG00000276012	AL160153.1
ENSG00000258422	AL160191.1
ENSG00000258458	AL160314.2
ENSG00000230628	AL160408.3
ENSG00000277270	AL160412.1
ENSG00000275202	AL161421.1
ENSG00000233178	AL161457.2
ENSG00000229699	AL161636.1
ENSG00000225632	AL161644.1
ENSG00000258471	AL161668.3
ENSG00000278291	AL161772.1
ENSG00000250850	AL161781.2
ENSG00000280366	AL161782.1
ENSG00000260564	AL161912.2
ENSG00000286694	AL161935.3
ENSG00000230074	AL162231.2
ENSG00000261215	AL162231.4
ENSG00000286162	AL162253.2
ENSG00000271853	AL162258.1
ENSG00000288537	AL162391.2
ENSG00000269970	AL162424.1
ENSG00000236461	AL162425.1
ENSG00000243155	AL162431.1
ENSG00000179253	AL162457.1
ENSG00000285796	AL162458.1
ENSG00000177788	AL162595.1
ENSG00000235204	AL162724.2
ENSG00000275297	AL162731.1
ENSG00000259868	AL163952.1
ENSG00000224945	AL353150.1
ENSG00000269934	AL353593.1
ENSG00000287278	AL353600.2
ENSG00000234394	AL353608.3
ENSG00000270605	AL353622.1
ENSG00000280936	AL353658.1
ENSG00000287532	AL353689.3
ENSG00000285856	AL353704.1
ENSG00000272906	AL353708.3
ENSG00000230303	AL353743.2
ENSG00000276348	AL353770.3
ENSG00000259994	AL353796.1
ENSG00000223462	AL353801.1
ENSG00000273363	AL353801.3
ENSG00000287839	AL353807.5
ENSG00000198358	AL354714.1
ENSG00000231616	AL354733.2
ENSG00000235298	AL354733.3
ENSG00000225339	AL354740.1
ENSG00000287997	AL354950.3
ENSG00000275964	AL355001.2
ENSG00000259001	AL355075.4
ENSG00000258803	AL355103.1
ENSG00000271551	AL355297.3
ENSG00000225092	AL355336.1
ENSG00000287679	AL355347.1
ENSG00000270761	AL355353.1
ENSG00000287868	AL355377.4
ENSG00000272170	AL355385.1
ENSG00000273367	AL355472.3
ENSG00000285680	AL355481.1
ENSG00000273373	AL355488.1
ENSG00000272515	AL355578.1
ENSG00000259828	AL355596.1
ENSG00000227215	AL355613.1
ENSG00000271754	AL355802.3
ENSG00000272982	AL355816.1
ENSG00000273221	AL355816.2
ENSG00000232774	AL355916.1
ENSG00000136315	AL355922.1
ENSG00000273066	AL355987.4
ENSG00000258731	AL356020.1
ENSG00000229227	AL356056.1
ENSG00000231187	AL356056.2
ENSG00000226149	AL356124.1
ENSG00000286322	AL356218.2
ENSG00000227217	AL356276.1
ENSG00000229283	AL356387.1
ENSG00000228395	AL356481.1
ENSG00000280758	AL356481.3
ENSG00000270066	AL356488.2
ENSG00000273382	AL356488.3
ENSG00000260947	AL356489.2
ENSG00000272195	AL356512.1
ENSG00000286575	AL356608.3
ENSG00000286340	AL356776.2
ENSG00000259033	AL356804.1
ENSG00000276317	AL357033.3
ENSG00000277496	AL357033.4
ENSG00000272463	AL357054.4
ENSG00000237950	AL357079.1
ENSG00000285649	AL357079.2
ENSG00000258752	AL357093.2
ENSG00000245466	AL357153.1
ENSG00000280425	AL357673.2
ENSG00000236892	AL357833.1
ENSG00000288586	AL357874.3
ENSG00000229582	AL358074.1
ENSG00000259007	AL358333.3
ENSG00000287990	AL358334.4
ENSG00000282386	AL358472.4
ENSG00000284738	AL358472.5
ENSG00000229191	AL358473.1
ENSG00000176868	AL358781.1
ENSG00000278899	AL358852.1
ENSG00000254571	AL358937.1
ENSG00000286684	AL358976.1
ENSG00000247287	AL359220.1
ENSG00000238122	AL359258.1
ENSG00000258748	AL359399.1
ENSG00000287241	AL359511.3
ENSG00000278238	AL359513.1
ENSG00000237468	AL359547.1
ENSG00000206249	AL359555.1
ENSG00000285100	AL359555.2
ENSG00000285347	AL359555.4
ENSG00000234156	AL359636.2
ENSG00000227355	AL359644.1
ENSG00000233967	AL359715.1
ENSG00000284882	AL359762.1
ENSG00000285851	AL359762.3
ENSG00000287516	AL359764.2
ENSG00000282849	AL359834.1
ENSG00000230325	AL359921.1
ENSG00000265194	AL359922.2
ENSG00000237250	AL359924.1
ENSG00000270103	AL360012.1
ENSG00000286834	AL360020.1
ENSG00000235533	AL360089.1
ENSG00000273010	AL360270.3
ENSG00000272068	AL365181.2
ENSG00000272405	AL365181.3
ENSG00000226919	AL365184.1
ENSG00000273038	AL365203.2
ENSG00000237742	AL365259.1
ENSG00000287265	AL365272.1
ENSG00000272153	AL365330.1
ENSG00000259834	AL365361.1
ENSG00000236656	AL365440.2
ENSG00000224698	AL390038.1
ENSG00000260948	AL390195.2
ENSG00000272141	AL390719.2
ENSG00000259865	AL390728.6
ENSG00000275830	AL390755.1
ENSG00000235020	AL390783.1
ENSG00000269887	AL391001.1
ENSG00000227619	AL391056.1
ENSG00000284618	AL391294.1
ENSG00000224371	AL391361.2
ENSG00000238158	AL391422.3
ENSG00000270504	AL391422.4
ENSG00000272672	AL391497.1
ENSG00000230910	AL391807.1
ENSG00000238005	AL391832.2
ENSG00000258082	AL391832.3
ENSG00000235659	AL391987.4
ENSG00000277879	AL391988.1
ENSG00000282390	AL392083.1
ENSG00000287277	AL392086.3
ENSG00000287684	AL392172.1
ENSG00000272485	AL392183.1
ENSG00000223478	AL441992.1
[truncated: 3,862 more rows]
